# Supplementary material for: Aspects of online college science courses that alleviate and exacerbate undergraduate depression
Source: PLoS One. 2022 Jun 1;17(6):e0269201. doi: 10.1371/journal.pone.0269201 (PMC9159593; doi:10.1371/journal.pone.0269201)
Supplement: S1 Dataset — Dataset used in all data analyses. (CSV) [file pone.0269201.s002.csv]

depression	severity.depression.online	GPA	idep.camera	idep.comm.instructor	idep.compare	idep.diff.help.instructor	idep.diff.help.students	idep.diff.know.instructor	idep.diff.know.students	idep.home.distract	idep.nav.tech	idep.not.inperson	idep.nothing	idep.other	idep.pace	idep.personal.tech	idep.proctor.exam	idep.questions	idep.talk.unknown	ddep.anonymous	ddep.answer.qs	ddep.clear.comm	ddep.easy.help.instructor	ddep.easy.help.students	ddep.easy.know.instructor	ddep.easy.know.students	ddep.flex.when	ddep.flex.where	ddep.instr.cares	ddep.not.seen	ddep.nothing	ddep.other	STEM.major.clean	race2	division	gender2	gen.stat2	lgbtq2	financially.stable2	depression2
yes	mild	3.6	0	1	0	0	0	1	1	0	0	1	0	0	1	0	0	0	0	0	1	1	0	0	1	1	0	0	0	0	0	0	no	white	lower	man	non.fgen	no	sometimes	yes
yes	little	3.4	0	0	0	0	0	0	0	0	0	0	0	0	1	0	0	0	0	0	0	0	0	0	0	0	0	0	0	0	1	0	no	white	upper	man	non.fgen	no	yes	yes
yes	little	3.87	0	1	0	1	1	1	1	0	0	0	0	0	0	0	0	0	1	0	0	0	0	0	0	0	0	0	0	0	1	0	no	asian	lower	man	non.fgen	no	yes	yes
yes	mild	4	0	0	0	0	0	1	1	0	1	0	0	0	0	0	1	1	1	0	1	1	1	0	0	0	0	0	0	0	0	0	no	asian	lower	woman	fgen	no	yes	yes
decline		3.52	NA	NA	NA	NA	NA	NA	NA	NA	NA	NA	NA	NA	NA	NA	NA	NA	NA	NA	NA	NA	NA	NA	NA	NA	NA	NA	NA	NA	NA	NA	no	white	upper	woman	non.fgen	NA	yes	NA
decline		3.4	NA	NA	NA	NA	NA	NA	NA	NA	NA	NA	NA	NA	NA	NA	NA	NA	NA	NA	NA	NA	NA	NA	NA	NA	NA	NA	NA	NA	NA	NA	no	NA	lower	man	non.fgen	no	sometimes	NA
decline		3.89	NA	NA	NA	NA	NA	NA	NA	NA	NA	NA	NA	NA	NA	NA	NA	NA	NA	NA	NA	NA	NA	NA	NA	NA	NA	NA	NA	NA	NA	NA	no	asian	lower	woman	fgen	no	NA	NA
yes	moderate	3.9	0	1	1	1	1	1	1	1	1	1	0	0	1	1	1	1	1	1	0	0	0	0	0	0	0	1	0	0	0	0	no	latinx	lower	NA	non.fgen	yes	no	yes
yes	moderate	4	0	1	1	1	1	1	1	1	1	0	0	0	0	1	0	1	1	1	1	1	1	1	1	1	1	1	1	0	0	0	no	white	upper	woman	fgen	no	yes	yes
no		3.99	NA	NA	NA	NA	NA	NA	NA	NA	NA	NA	NA	NA	NA	NA	NA	NA	NA	NA	NA	NA	NA	NA	NA	NA	NA	NA	NA	NA	NA	NA	no	white	lower	woman	fgen	no	yes	no
yes	mild	4	0	1	0	0	0	0	1	0	1	0	0	0	0	1	0	0	0	0	0	0	0	1	0	0	1	1	1	0	0	0	no	white	upper	woman	non.fgen	no	yes	yes
yes	mild	3.1	1	1	0	0	0	0	1	1	1	0	0	0	0	1	1	1	0	1	0	0	1	0	0	0	1	1	1	1	0	0	no	white	upper	woman	fgen	no	sometimes	yes
decline		2.96	NA	NA	NA	NA	NA	NA	NA	NA	NA	NA	NA	NA	NA	NA	NA	NA	NA	NA	NA	NA	NA	NA	NA	NA	NA	NA	NA	NA	NA	NA	no	black	upper	man	non.fgen	no	no	NA
yes	mild	4	0	0	1	0	1	1	1	1	1	1	0	1	0	1	1	0	1	0	1	1	1	0	0	0	1	1	1	0	0	0	no	asian	lower	man	non.fgen	no	sometimes	yes
decline		4	NA	NA	NA	NA	NA	NA	NA	NA	NA	NA	NA	NA	NA	NA	NA	NA	NA	NA	NA	NA	NA	NA	NA	NA	NA	NA	NA	NA	NA	NA	no	white	lower	woman	non.fgen	NA	sometimes	NA
yes	mild	4	0	0	0	1	1	1	1	1	0	0	0	0	0	0	1	0	1	1	0	0	0	0	0	0	0	0	0	0	0	0	no	NA	lower	woman	non.fgen	no	sometimes	yes
no		3	NA	NA	NA	NA	NA	NA	NA	NA	NA	NA	NA	NA	NA	NA	NA	NA	NA	NA	NA	NA	NA	NA	NA	NA	NA	NA	NA	NA	NA	NA	no	black	upper	man	fgen	no	yes	no
yes	moderate	4	0	1	1	1	1	0	1	1	0	1	0	0	0	0	0	1	0	0	1	1	1	1	1	1	0	0	1	0	0	0	no	NA	upper	man	fgen	yes	no	yes
yes	moderate	3.3	1	1	0	1	0	1	1	0	0	0	0	0	1	0	0	1	0	1	1	1	1	0	1	1	1	0	1	1	0	0	no	NA	lower	woman	non.fgen	yes	yes	yes
yes	mild	3.85	1	0	0	1	1	1	0	0	0	0	0	0	0	0	0	0	0	0	0	1	0	0	1	1	0	0	0	1	0	0	no	white	lower	woman	non.fgen	no	sometimes	yes
yes	little	3.4	0	0	0	0	0	0	0	0	1	1	0	0	0	1	1	0	0	0	1	1	1	0	0	0	0	0	1	0	0	0	no	latinx	lower	woman	non.fgen	no	yes	yes
yes	mild	3	0	0	0	0	1	0	0	1	1	0	0	0	0	0	0	0	0	0	0	1	1	1	0	0	1	0	0	0	0	0	no	NA	upper	woman	fgen	no	no	yes
yes	moderate	4	1	0	1	0	1	1	1	1	1	1	0	1	0	1	1	0	1	1	1	1	1	0	0	0	1	1	1	1	0	1	no	latinx	lower	woman	non.fgen	NA	yes	yes
decline		3	NA	NA	NA	NA	NA	NA	NA	NA	NA	NA	NA	NA	NA	NA	NA	NA	NA	NA	NA	NA	NA	NA	NA	NA	NA	NA	NA	NA	NA	NA	no	NA	upper	woman	fgen	no	yes	NA
yes	mild	3.88	0	0	0	0	1	1	1	0	0	0	0	0	0	0	0	0	0	0	0	0	0	0	0	0	1	1	0	0	0	0	no	white	lower	man	fgen	no	sometimes	yes
yes	mild	3.58	1	1	0	1	1	0	0	1	1	1	0	0	1	1	1	1	1	1	0	1	0	0	0	0	1	1	0	1	0	0	no	latinx	upper	woman	fgen	no	yes	yes
decline		4	NA	NA	NA	NA	NA	NA	NA	NA	NA	NA	NA	NA	NA	NA	NA	NA	NA	NA	NA	NA	NA	NA	NA	NA	NA	NA	NA	NA	NA	NA	no	latinx	lower	woman	fgen	no	yes	NA
yes	mild	3	0	0	0	0	0	0	0	0	0	0	1	0	0	0	0	0	0	0	1	0	0	0	0	0	1	1	0	1	0	0	no	white	lower	woman	non.fgen	no	yes	yes
yes	little	3.3	0	0	1	1	0	0	0	0	0	0	0	0	0	0	0	0	0	0	0	0	0	0	0	1	0	0	0	0	0	0	no	latinx	lower	woman	fgen	no	sometimes	yes
yes	moderate	3.95	1	1	1	1	1	1	1	0	1	1	0	0	0	0	1	0	1	1	0	1	1	1	1	1	1	1	1	1	0	0	no	white	lower	woman	fgen	no	yes	yes
decline		3.3	NA	NA	NA	NA	NA	NA	NA	NA	NA	NA	NA	NA	NA	NA	NA	NA	NA	NA	NA	NA	NA	NA	NA	NA	NA	NA	NA	NA	NA	NA	no	NA	upper	man	fgen	no	yes	NA
no		3.5	NA	NA	NA	NA	NA	NA	NA	NA	NA	NA	NA	NA	NA	NA	NA	NA	NA	NA	NA	NA	NA	NA	NA	NA	NA	NA	NA	NA	NA	NA	no	latinx	upper	woman	non.fgen	yes	sometimes	no
no		3.59	NA	NA	NA	NA	NA	NA	NA	NA	NA	NA	NA	NA	NA	NA	NA	NA	NA	NA	NA	NA	NA	NA	NA	NA	NA	NA	NA	NA	NA	NA	no	white	upper	man	NA	no	yes	no
yes	severe	decline	1	1	1	0	0	0	0	1	0	0	0	0	1	0	0	0	1	0	0	0	0	0	0	0	1	1	0	1	0	0	no	white	upper	man	fgen	no	yes	yes
yes	little	3	0	0	0	0	0	0	0	0	0	0	1	0	0	0	0	0	0	1	0	0	0	0	0	0	0	1	0	1	0	0	no	black	upper	woman	fgen	no	sometimes	yes
yes	little	3	0	0	0	1	0	0	0	0	0	0	0	0	0	0	1	0	0	0	0	0	1	0	0	0	1	1	1	0	0	0	no	latinx	upper	man	non.fgen	no	yes	yes
yes	little	4	0	1	0	1	0	1	0	0	0	0	0	0	0	0	0	1	0	1	1	1	0	0	0	0	1	1	1	0	0	0	no	white	upper	man	non.fgen	NA	yes	yes
yes	mild	2.27	0	0	0	0	0	0	0	0	0	0	1	0	0	0	0	0	0	0	0	0	0	0	0	0	0	0	1	0	0	0	no	NA	upper	woman	fgen	NA	yes	yes
yes	little	3.64	0	0	0	0	0	0	0	0	0	0	0	0	1	0	0	0	0	1	0	0	0	0	0	0	1	1	0	0	0	0	no	latinx	upper	woman	fgen	no	yes	yes
yes	moderate	3.78	1	0	0	0	0	0	0	0	0	0	0	0	0	0	0	0	0	0	0	0	0	0	0	0	1	1	0	1	0	0	no	white	upper	woman	fgen	no	yes	yes
decline		3.1	NA	NA	NA	NA	NA	NA	NA	NA	NA	NA	NA	NA	NA	NA	NA	NA	NA	NA	NA	NA	NA	NA	NA	NA	NA	NA	NA	NA	NA	NA	no	white	upper	man	fgen	no	yes	NA
yes	severe	2.8	1	1	1	1	1	0	0	1	1	1	0	0	0	1	1	1	1	1	0	0	0	0	0	0	0	1	1	0	0	0	no	white	upper	woman	non.fgen	no	sometimes	yes
yes	moderate	3.7	0	0	0	0	0	0	0	0	0	0	1	0	0	0	0	0	0	0	0	0	0	0	0	0	0	0	0	0	1	0	no	latinx	lower	man	fgen	no	NA	yes
yes	mild	3.01	0	0	1	0	1	0	1	1	1	0	0	0	0	0	1	0	0	0	0	0	1	0	0	0	1	1	0	1	0	0	no	white	lower	man	non.fgen	no	yes	yes
no		4	NA	NA	NA	NA	NA	NA	NA	NA	NA	NA	NA	NA	NA	NA	NA	NA	NA	NA	NA	NA	NA	NA	NA	NA	NA	NA	NA	NA	NA	NA	no	white	lower	man	non.fgen	no	yes	no
yes	mild	3.9	0	0	0	1	0	1	1	0	0	1	0	0	1	1	1	0	1	0	1	0	1	0	1	1	0	1	0	1	0	0	no	white	upper	woman	non.fgen	no	yes	yes
yes	severe	3.4	1	1	1	1	1	1	1	1	0	1	0	0	1	0	1	1	0	1	1	1	0	0	0	0	1	0	0	0	0	0	no	black	upper	woman	fgen	no	sometimes	yes
yes	moderate	3.8	1	0	0	0	0	0	0	1	1	0	0	0	1	1	1	0	0	0	0	0	0	0	0	0	0	1	0	1	0	0	no	white	upper	woman	fgen	no	yes	yes
no		3.78	NA	NA	NA	NA	NA	NA	NA	NA	NA	NA	NA	NA	NA	NA	NA	NA	NA	NA	NA	NA	NA	NA	NA	NA	NA	NA	NA	NA	NA	NA	no	NA	lower	man	fgen	no	no	no
no		3.9	NA	NA	NA	NA	NA	NA	NA	NA	NA	NA	NA	NA	NA	NA	NA	NA	NA	NA	NA	NA	NA	NA	NA	NA	NA	NA	NA	NA	NA	NA	no	white	upper	woman	fgen	no	no	no
yes	mild	3.9	1	1	1	1	1	1	1	1	1	1	0	0	1	1	1	1	1	1	1	0	0	1	0	1	1	1	1	1	0	0	no	white	upper	woman	non.fgen	no	sometimes	yes
no		3.83	NA	NA	NA	NA	NA	NA	NA	NA	NA	NA	NA	NA	NA	NA	NA	NA	NA	NA	NA	NA	NA	NA	NA	NA	NA	NA	NA	NA	NA	NA	no	latinx	lower	man	fgen	no	sometimes	no
yes	little	3.82	1	0	0	0	0	0	1	0	0	0	0	0	0	0	1	0	1	1	0	0	0	0	1	1	1	1	1	1	0	0	no	latinx	upper	man	non.fgen	no	yes	yes
decline		3	NA	NA	NA	NA	NA	NA	NA	NA	NA	NA	NA	NA	NA	NA	NA	NA	NA	NA	NA	NA	NA	NA	NA	NA	NA	NA	NA	NA	NA	NA	no	white	NA	man	non.fgen	no	NA	NA
yes	moderate	3.1	1	1	0	0	0	0	0	0	1	0	0	0	0	1	1	1	0	1	1	1	1	1	1	1	1	1	1	1	0	1	no	asian	upper	NA	non.fgen	yes	yes	yes
no		3.7	NA	NA	NA	NA	NA	NA	NA	NA	NA	NA	NA	NA	NA	NA	NA	NA	NA	NA	NA	NA	NA	NA	NA	NA	NA	NA	NA	NA	NA	NA	no	white	lower	man	non.fgen	no	no	no
yes	mild	3.3	0	0	0	0	0	1	0	1	0	0	0	0	1	1	0	0	0	0	0	0	0	0	0	0	1	1	0	1	0	0	no	latinx	upper	man	fgen	no	no	yes
no		3.7	NA	NA	NA	NA	NA	NA	NA	NA	NA	NA	NA	NA	NA	NA	NA	NA	NA	NA	NA	NA	NA	NA	NA	NA	NA	NA	NA	NA	NA	NA	no	black	upper	man	non.fgen	no	yes	no
yes	moderate	3.5	NA	NA	NA	NA	NA	NA	NA	NA	NA	NA	NA	NA	NA	NA	NA	NA	NA	0	0	0	0	1	0	1	0	0	0	0	0	0	no	asian	upper	man	fgen	no	yes	yes
yes	mild	3.95	0	0	0	0	1	0	1	1	0	0	0	0	0	0	0	0	0	1	0	0	0	0	0	0	1	1	0	0	0	0	no	white	upper	woman	fgen	NA	sometimes	yes
no		4	NA	NA	NA	NA	NA	NA	NA	NA	NA	NA	NA	NA	NA	NA	NA	NA	NA	NA	NA	NA	NA	NA	NA	NA	NA	NA	NA	NA	NA	NA	no	latinx	lower	man	non.fgen	no	yes	no
decline		2.91	NA	NA	NA	NA	NA	NA	NA	NA	NA	NA	NA	NA	NA	NA	NA	NA	NA	NA	NA	NA	NA	NA	NA	NA	NA	NA	NA	NA	NA	NA	no	white	upper	man	non.fgen	no	yes	NA
yes	moderate	3.7	0	1	0	0	1	0	1	1	0	1	0	0	0	1	0	0	1	0	0	0	0	0	0	0	1	1	0	1	0	0	no	white	lower	woman	non.fgen	no	sometimes	yes
yes	mild	3.15	0	0	1	0	0	0	1	1	0	0	0	0	1	0	1	0	0	0	0	0	0	0	0	0	1	1	0	0	0	0	no	asian	lower	woman	fgen	no	sometimes	yes
no		3	NA	NA	NA	NA	NA	NA	NA	NA	NA	NA	NA	NA	NA	NA	NA	NA	NA	NA	NA	NA	NA	NA	NA	NA	NA	NA	NA	NA	NA	NA	no	NA	lower	man	non.fgen	yes	yes	no
yes	mild	3.3	0	0	0	0	0	0	0	1	0	0	0	1	1	1	0	0	0	0	1	1	1	1	1	0	1	1	1	0	0	0	no	latinx	lower	woman	fgen	no	yes	yes
yes	mild	3.9	0	0	1	0	1	0	1	1	0	0	0	0	0	1	1	1	1	1	1	1	0	1	0	1	0	0	0	0	0	0	no	latinx	lower	woman	fgen	no	yes	yes
yes	moderate	3.5	1	1	1	1	1	1	1	1	1	1	0	0	1	1	1	1	1	1	0	0	0	0	0	0	1	1	0	1	0	0	no	white	lower	man	non.fgen	no	yes	yes
decline		3.1	NA	NA	NA	NA	NA	NA	NA	NA	NA	NA	NA	NA	NA	NA	NA	NA	NA	NA	NA	NA	NA	NA	NA	NA	NA	NA	NA	NA	NA	NA	no	white	lower	man	non.fgen	no	no	NA
no		3.5	NA	NA	NA	NA	NA	NA	NA	NA	NA	NA	NA	NA	NA	NA	NA	NA	NA	NA	NA	NA	NA	NA	NA	NA	NA	NA	NA	NA	NA	NA	no	NA	lower	woman	fgen	yes	no	no
decline		3.9	NA	NA	NA	NA	NA	NA	NA	NA	NA	NA	NA	NA	NA	NA	NA	NA	NA	NA	NA	NA	NA	NA	NA	NA	NA	NA	NA	NA	NA	NA	no	white	lower	woman	fgen	no	yes	NA
yes	little	3	0	1	0	0	0	1	1	1	0	0	0	0	1	0	0	0	1	0	0	0	0	0	0	0	0	0	0	0	1	0	no	white	lower	man	fgen	no	yes	yes
yes	moderate	3.14	1	1	1	0	1	0	1	1	1	0	0	0	1	1	1	0	1	1	0	0	0	0	0	0	0	0	0	1	0	0	no	white	lower	woman	non.fgen	no	no	yes
decline		3.64	NA	NA	NA	NA	NA	NA	NA	NA	NA	NA	NA	NA	NA	NA	NA	NA	NA	NA	NA	NA	NA	NA	NA	NA	NA	NA	NA	NA	NA	NA	no	latinx	lower	woman	fgen	no	yes	NA
yes	moderate	3	1	0	0	0	0	0	0	0	0	0	0	0	0	0	1	1	0	1	0	1	1	0	1	0	1	1	1	1	0	0	no	latinx	upper	woman	fgen	no	no	yes
yes	mild	3.44	0	0	0	0	0	0	1	0	0	1	0	0	0	0	1	0	0	0	0	0	0	0	0	0	1	0	0	0	0	0	no	latinx	lower	woman	fgen	no	yes	yes
no		3.62	NA	NA	NA	NA	NA	NA	NA	NA	NA	NA	NA	NA	NA	NA	NA	NA	NA	NA	NA	NA	NA	NA	NA	NA	NA	NA	NA	NA	NA	NA	no	white	upper	man	non.fgen	no	sometimes	no
yes	little	3.1	0	0	0	0	0	0	0	0	0	0	1	0	0	0	0	0	0	1	0	0	0	0	0	1	1	0	0	1	0	0	no	latinx	lower	woman	fgen	no	no	yes
no		3.41	NA	NA	NA	NA	NA	NA	NA	NA	NA	NA	NA	NA	NA	NA	NA	NA	NA	NA	NA	NA	NA	NA	NA	NA	NA	NA	NA	NA	NA	NA	no	white	lower	man	fgen	no	yes	no
yes	little	3.3	1	0	0	0	0	0	0	1	1	0	0	0	0	1	1	0	0	0	0	1	0	0	0	0	1	1	0	0	0	0	no	white	lower	man	fgen	no	NA	yes
no		3.7	NA	NA	NA	NA	NA	NA	NA	NA	NA	NA	NA	NA	NA	NA	NA	NA	NA	NA	NA	NA	NA	NA	NA	NA	NA	NA	NA	NA	NA	NA	no	white	lower	woman	non.fgen	no	yes	no
no		3.5	NA	NA	NA	NA	NA	NA	NA	NA	NA	NA	NA	NA	NA	NA	NA	NA	NA	NA	NA	NA	NA	NA	NA	NA	NA	NA	NA	NA	NA	NA	no	latinx	lower	woman	fgen	no	yes	no
decline		3.9	NA	NA	NA	NA	NA	NA	NA	NA	NA	NA	NA	NA	NA	NA	NA	NA	NA	NA	NA	NA	NA	NA	NA	NA	NA	NA	NA	NA	NA	NA	no	latinx	lower	woman	fgen	no	yes	NA
yes	moderate	3.9	1	0	1	1	1	0	1	1	0	0	0	0	0	1	1	0	1	1	1	1	0	0	0	0	1	1	1	1	0	0	no	NA	lower	woman	non.fgen	no	sometimes	yes
decline		3.2	NA	NA	NA	NA	NA	NA	NA	NA	NA	NA	NA	NA	NA	NA	NA	NA	NA	NA	NA	NA	NA	NA	NA	NA	NA	NA	NA	NA	NA	NA	no	white	lower	man	non.fgen	no	sometimes	NA
yes	moderate	3.23	0	1	1	1	1	1	1	1	1	0	0	0	1	1	0	1	0	0	0	0	0	0	0	0	0	1	0	0	0	0	no	asian	lower	woman	non.fgen	no	yes	yes
yes	moderate	3.1	0	1	1	1	1	0	0	1	1	1	0	0	0	0	1	0	0	1	0	1	0	0	0	0	1	0	0	0	0	0	no	latinx	lower	woman	fgen	NA	no	yes
yes	moderate	2.95	0	0	0	0	0	1	1	1	1	1	0	0	1	1	0	0	0	0	0	0	1	0	0	0	1	0	1	1	0	0	no	white	lower	woman	non.fgen	yes	yes	yes
decline		3.6	NA	NA	NA	NA	NA	NA	NA	NA	NA	NA	NA	NA	NA	NA	NA	NA	NA	NA	NA	NA	NA	NA	NA	NA	NA	NA	NA	NA	NA	NA	no	white	lower	woman	non.fgen	no	yes	NA
yes	little	3.1	0	1	0	0	0	0	0	1	1	0	0	0	0	0	0	1	0	0	0	0	0	1	0	0	1	1	0	0	0	0	no	white	lower	man	non.fgen	no	yes	yes
decline		3.8	NA	NA	NA	NA	NA	NA	NA	NA	NA	NA	NA	NA	NA	NA	NA	NA	NA	NA	NA	NA	NA	NA	NA	NA	NA	NA	NA	NA	NA	NA	no	asian	lower	NA	fgen	NA	NA	NA
yes	mild	3.81	0	1	1	1	0	1	1	1	1	1	0	0	0	0	1	1	0	0	1	1	0	0	0	0	0	0	1	0	0	0	no	white	lower	woman	non.fgen	no	sometimes	yes
no		3.2	NA	NA	NA	NA	NA	NA	NA	NA	NA	NA	NA	NA	NA	NA	NA	NA	NA	NA	NA	NA	NA	NA	NA	NA	NA	NA	NA	NA	NA	NA	no	white	lower	woman	non.fgen	no	yes	no
yes	little	3.27	0	0	0	0	0	0	1	0	0	0	0	0	0	0	0	0	0	0	0	0	0	0	0	0	0	0	0	0	1	0	no	latinx	lower	man	non.fgen	no	yes	yes
no		3.1	NA	NA	NA	NA	NA	NA	NA	NA	NA	NA	NA	NA	NA	NA	NA	NA	NA	NA	NA	NA	NA	NA	NA	NA	NA	NA	NA	NA	NA	NA	no	black	lower	woman	non.fgen	no	yes	no
no		4	NA	NA	NA	NA	NA	NA	NA	NA	NA	NA	NA	NA	NA	NA	NA	NA	NA	NA	NA	NA	NA	NA	NA	NA	NA	NA	NA	NA	NA	NA	no	NA	lower	woman	non.fgen	no	yes	no
yes	little	3.4	0	0	0	0	0	0	0	0	0	0	1	0	0	0	0	0	0	0	0	0	1	0	0	0	1	1	1	0	0	0	no	black	lower	man	non.fgen	no	sometimes	yes
no		3.4	NA	NA	NA	NA	NA	NA	NA	NA	NA	NA	NA	NA	NA	NA	NA	NA	NA	NA	NA	NA	NA	NA	NA	NA	NA	NA	NA	NA	NA	NA	no	white	lower	man	fgen	no	yes	no
yes	mild	3.6	0	1	1	1	1	1	1	0	1	0	0	0	0	0	0	1	1	0	0	0	0	0	0	0	1	1	0	0	0	0	no	white	lower	woman	fgen	no	yes	yes
yes	moderate	3.3	0	1	0	1	1	1	1	0	0	0	0	0	0	0	1	1	1	1	1	1	1	1	1	1	1	1	1	1	0	0	no	asian	lower	man	non.fgen	no	yes	yes
yes	mild	decline	1	0	0	0	0	0	1	1	1	0	0	0	0	1	1	0	0	1	1	1	1	1	1	1	1	1	1	1	0	0	no	white	lower	woman	non.fgen	no	sometimes	yes
no		3.1	NA	NA	NA	NA	NA	NA	NA	NA	NA	NA	NA	NA	NA	NA	NA	NA	NA	NA	NA	NA	NA	NA	NA	NA	NA	NA	NA	NA	NA	NA	no	NA	lower	man	non.fgen	no	yes	no
yes	little	2.5	0	0	1	0	1	1	1	1	0	0	0	0	0	1	1	1	1	0	0	0	0	0	0	0	1	0	0	1	0	0	no	white	lower	man	non.fgen	no	yes	yes
yes	moderate	4	0	1	0	0	0	0	1	0	0	0	0	0	0	0	0	1	1	1	1	1	0	0	0	0	1	1	1	1	0	0	no	latinx	lower	woman	fgen	no	no	yes
no		3.6	NA	NA	NA	NA	NA	NA	NA	NA	NA	NA	NA	NA	NA	NA	NA	NA	NA	NA	NA	NA	NA	NA	NA	NA	NA	NA	NA	NA	NA	NA	no	asian	lower	man	non.fgen	NA	yes	no
no		3.7	NA	NA	NA	NA	NA	NA	NA	NA	NA	NA	NA	NA	NA	NA	NA	NA	NA	NA	NA	NA	NA	NA	NA	NA	NA	NA	NA	NA	NA	NA	no	white	lower	man	non.fgen	no	sometimes	no
decline		4	NA	NA	NA	NA	NA	NA	NA	NA	NA	NA	NA	NA	NA	NA	NA	NA	NA	NA	NA	NA	NA	NA	NA	NA	NA	NA	NA	NA	NA	NA	no	asian	lower	woman	NA	no	sometimes	NA
decline		3.76	NA	NA	NA	NA	NA	NA	NA	NA	NA	NA	NA	NA	NA	NA	NA	NA	NA	NA	NA	NA	NA	NA	NA	NA	NA	NA	NA	NA	NA	NA	no	NA	lower	woman	non.fgen	no	yes	NA
yes	little	3.9	0	0	0	0	0	0	1	0	0	0	1	0	0	0	0	0	0	0	0	0	0	0	0	0	1	1	1	0	0	0	no	white	lower	man	non.fgen	no	yes	yes
no		3.71	NA	NA	NA	NA	NA	NA	NA	NA	NA	NA	NA	NA	NA	NA	NA	NA	NA	NA	NA	NA	NA	NA	NA	NA	NA	NA	NA	NA	NA	NA	no	white	upper	woman	fgen	no	yes	no
yes	little	3.2	0	1	1	0	0	1	1	1	0	0	0	0	0	0	0	1	1	0	0	0	0	0	0	0	0	0	0	0	1	0	no	white	lower	man	non.fgen	no	yes	yes
yes	moderate	4	1	0	1	1	1	1	1	0	1	0	0	0	1	1	1	1	1	0	0	0	0	0	0	0	1	1	1	1	0	0	no	white	lower	woman	non.fgen	no	yes	yes
yes	moderate	3.49	0	0	1	0	0	1	1	0	0	1	0	0	0	0	0	0	1	1	1	1	1	0	1	1	1	1	1	0	0	0	no	white	lower	woman	non.fgen	no	yes	yes
no		3.2	NA	NA	NA	NA	NA	NA	NA	NA	NA	NA	NA	NA	NA	NA	NA	NA	NA	NA	NA	NA	NA	NA	NA	NA	NA	NA	NA	NA	NA	NA	no	asian	lower	man	fgen	no	yes	no
yes	little	3	0	0	0	0	0	0	1	0	0	0	0	0	0	0	0	0	0	0	0	0	0	0	0	0	1	1	1	1	0	0	no	latinx	lower	woman	fgen	no	no	yes
yes	moderate	3	0	0	0	1	1	1	1	1	0	0	0	0	1	0	1	0	1	0	0	0	0	0	0	0	1	0	1	1	0	0	no	latinx	upper	woman	fgen	no	yes	yes
yes	mild	3.21	1	1	1	1	1	1	1	1	1	1	0	0	1	1	1	1	1	0	0	0	0	0	0	0	0	0	0	0	1	0	no	latinx	upper	woman	fgen	yes	sometimes	yes
no		4	NA	NA	NA	NA	NA	NA	NA	NA	NA	NA	NA	NA	NA	NA	NA	NA	NA	NA	NA	NA	NA	NA	NA	NA	NA	NA	NA	NA	NA	NA	no	white	lower	woman	non.fgen	no	yes	no
yes	mild	4	1	1	0	1	0	1	0	0	0	0	0	0	0	1	0	0	1	0	0	0	0	0	0	0	1	0	0	1	0	0	no	white	lower	woman	non.fgen	yes	yes	yes
no		4	NA	NA	NA	NA	NA	NA	NA	NA	NA	NA	NA	NA	NA	NA	NA	NA	NA	NA	NA	NA	NA	NA	NA	NA	NA	NA	NA	NA	NA	NA	no	white	lower	woman	non.fgen	no	sometimes	no
no		4	NA	NA	NA	NA	NA	NA	NA	NA	NA	NA	NA	NA	NA	NA	NA	NA	NA	NA	NA	NA	NA	NA	NA	NA	NA	NA	NA	NA	NA	NA	no	white	lower	man	non.fgen	no	yes	no
no		3.8	NA	NA	NA	NA	NA	NA	NA	NA	NA	NA	NA	NA	NA	NA	NA	NA	NA	NA	NA	NA	NA	NA	NA	NA	NA	NA	NA	NA	NA	NA	no	white	lower	man	non.fgen	no	yes	no
no		4	NA	NA	NA	NA	NA	NA	NA	NA	NA	NA	NA	NA	NA	NA	NA	NA	NA	NA	NA	NA	NA	NA	NA	NA	NA	NA	NA	NA	NA	NA	no	latinx	lower	man	non.fgen	no	yes	no
yes	little	3.8	0	0	1	1	0	1	0	0	1	0	0	0	0	0	0	0	0	0	0	0	1	0	0	0	0	0	1	0	0	0	no	white	upper	woman	non.fgen	no	yes	yes
yes	mild	3.3	0	1	0	1	0	1	1	0	0	1	0	0	0	0	0	1	0	1	0	0	0	1	0	0	1	1	0	0	0	0	no	white	lower	woman	fgen	no	sometimes	yes
yes	mild	3.87	1	0	1	1	1	1	1	1	1	1	0	0	0	1	1	1	0	0	0	1	1	1	1	1	0	0	1	1	0	0	no	latinx	upper	woman	fgen	no	sometimes	yes
decline		3.6	NA	NA	NA	NA	NA	NA	NA	NA	NA	NA	NA	NA	NA	NA	NA	NA	NA	NA	NA	NA	NA	NA	NA	NA	NA	NA	NA	NA	NA	NA	no	latinx	lower	man	non.fgen	no	yes	NA
no		3.8	NA	NA	NA	NA	NA	NA	NA	NA	NA	NA	NA	NA	NA	NA	NA	NA	NA	NA	NA	NA	NA	NA	NA	NA	NA	NA	NA	NA	NA	NA	no	white	lower	woman	fgen	no	no	no
yes	little	3.6	0	0	0	0	0	0	0	0	0	0	1	0	0	0	0	0	0	0	0	0	0	0	0	0	0	0	0	0	1	0	no	asian	lower	woman	non.fgen	no	yes	yes
yes	moderate	3.8	0	1	1	0	0	1	1	1	1	1	0	0	0	1	0	1	1	1	1	1	0	0	0	0	1	0	1	0	0	0	no	white	lower	woman	non.fgen	no	yes	yes
yes	mild	4	0	1	1	1	1	0	1	0	1	0	0	0	0	1	1	1	1	1	1	1	1	0	0	0	1	1	1	1	0	0	no	NA	lower	woman	fgen	no	no	yes
no		3.43	NA	NA	NA	NA	NA	NA	NA	NA	NA	NA	NA	NA	NA	NA	NA	NA	NA	NA	NA	NA	NA	NA	NA	NA	NA	NA	NA	NA	NA	NA	no	white	lower	woman	fgen	no	sometimes	no
decline		2.5	NA	NA	NA	NA	NA	NA	NA	NA	NA	NA	NA	NA	NA	NA	NA	NA	NA	NA	NA	NA	NA	NA	NA	NA	NA	NA	NA	NA	NA	NA	no	latinx	lower	woman	fgen	no	sometimes	NA
no		3.91	NA	NA	NA	NA	NA	NA	NA	NA	NA	NA	NA	NA	NA	NA	NA	NA	NA	NA	NA	NA	NA	NA	NA	NA	NA	NA	NA	NA	NA	NA	no	white	lower	woman	non.fgen	no	yes	no
no		3.94	NA	NA	NA	NA	NA	NA	NA	NA	NA	NA	NA	NA	NA	NA	NA	NA	NA	NA	NA	NA	NA	NA	NA	NA	NA	NA	NA	NA	NA	NA	no	white	lower	woman	non.fgen	no	yes	no
yes	little	4	0	0	0	0	0	0	0	0	0	0	1	0	0	0	0	0	0	0	0	0	0	0	0	0	0	0	0	0	1	0	no	white	lower	woman	non.fgen	no	yes	yes
no		4	NA	NA	NA	NA	NA	NA	NA	NA	NA	NA	NA	NA	NA	NA	NA	NA	NA	NA	NA	NA	NA	NA	NA	NA	NA	NA	NA	NA	NA	NA	no	black	lower	woman	non.fgen	no	yes	no
yes	moderate	3.6	0	0	0	0	1	0	0	0	0	0	0	0	0	0	1	1	0	0	1	1	1	0	1	0	1	1	1	1	0	0	no	white	lower	woman	fgen	no	yes	yes
no		4	NA	NA	NA	NA	NA	NA	NA	NA	NA	NA	NA	NA	NA	NA	NA	NA	NA	NA	NA	NA	NA	NA	NA	NA	NA	NA	NA	NA	NA	NA	no	latinx	lower	woman	fgen	no	yes	no
no		3.6	NA	NA	NA	NA	NA	NA	NA	NA	NA	NA	NA	NA	NA	NA	NA	NA	NA	NA	NA	NA	NA	NA	NA	NA	NA	NA	NA	NA	NA	NA	no	white	lower	woman	non.fgen	no	yes	no
no		3.98	NA	NA	NA	NA	NA	NA	NA	NA	NA	NA	NA	NA	NA	NA	NA	NA	NA	NA	NA	NA	NA	NA	NA	NA	NA	NA	NA	NA	NA	NA	no	white	lower	woman	non.fgen	no	yes	no
yes	severe	2.5	1	1	0	0	1	0	1	0	0	0	0	0	0	0	0	1	0	0	1	1	0	1	1	1	1	0	1	0	0	0	no	white	lower	woman	fgen	no	no	yes
no		4	NA	NA	NA	NA	NA	NA	NA	NA	NA	NA	NA	NA	NA	NA	NA	NA	NA	NA	NA	NA	NA	NA	NA	NA	NA	NA	NA	NA	NA	NA	no	asian	lower	woman	fgen	no	sometimes	no
no		4	NA	NA	NA	NA	NA	NA	NA	NA	NA	NA	NA	NA	NA	NA	NA	NA	NA	NA	NA	NA	NA	NA	NA	NA	NA	NA	NA	NA	NA	NA	no	white	lower	woman	non.fgen	no	yes	no
decline		4	NA	NA	NA	NA	NA	NA	NA	NA	NA	NA	NA	NA	NA	NA	NA	NA	NA	NA	NA	NA	NA	NA	NA	NA	NA	NA	NA	NA	NA	NA	no	NA	lower	woman	NA	yes	no	NA
decline		4	NA	NA	NA	NA	NA	NA	NA	NA	NA	NA	NA	NA	NA	NA	NA	NA	NA	NA	NA	NA	NA	NA	NA	NA	NA	NA	NA	NA	NA	NA	no	asian	lower	woman	non.fgen	no	yes	NA
no		3.6	NA	NA	NA	NA	NA	NA	NA	NA	NA	NA	NA	NA	NA	NA	NA	NA	NA	NA	NA	NA	NA	NA	NA	NA	NA	NA	NA	NA	NA	NA	no	white	lower	woman	fgen	no	yes	no
yes	mild	4	1	1	1	1	0	1	0	1	1	0	0	0	0	1	1	1	1	1	0	0	0	0	0	0	1	1	1	1	0	0	no	white	lower	woman	non.fgen	yes	sometimes	yes
decline		1.8	NA	NA	NA	NA	NA	NA	NA	NA	NA	NA	NA	NA	NA	NA	NA	NA	NA	NA	NA	NA	NA	NA	NA	NA	NA	NA	NA	NA	NA	NA	no	latinx	lower	woman	fgen	no	no	NA
no		3.94	NA	NA	NA	NA	NA	NA	NA	NA	NA	NA	NA	NA	NA	NA	NA	NA	NA	NA	NA	NA	NA	NA	NA	NA	NA	NA	NA	NA	NA	NA	no	latinx	lower	woman	fgen	yes	yes	no
yes	little	4	0	0	0	0	0	0	1	0	0	0	0	0	1	0	0	0	1	0	0	0	0	0	0	0	1	1	0	1	0	0	no	latinx	lower	man	fgen	no	sometimes	yes
no		4	NA	NA	NA	NA	NA	NA	NA	NA	NA	NA	NA	NA	NA	NA	NA	NA	NA	NA	NA	NA	NA	NA	NA	NA	NA	NA	NA	NA	NA	NA	no	white	lower	woman	non.fgen	no	yes	no
yes	severe	3.5	0	0	0	0	0	0	1	1	0	1	0	0	1	0	0	0	0	0	0	0	0	0	0	1	1	0	0	1	0	0	no	latinx	lower	woman	fgen	no	yes	yes
yes	moderate	3.2	1	1	1	1	1	1	1	1	1	1	0	0	1	1	1	1	1	0	0	0	0	0	0	0	1	1	0	1	0	0	no	NA	lower	woman	non.fgen	no	sometimes	yes
no		4	NA	NA	NA	NA	NA	NA	NA	NA	NA	NA	NA	NA	NA	NA	NA	NA	NA	NA	NA	NA	NA	NA	NA	NA	NA	NA	NA	NA	NA	NA	no	white	lower	woman	non.fgen	no	yes	no
no		decline	NA	NA	NA	NA	NA	NA	NA	NA	NA	NA	NA	NA	NA	NA	NA	NA	NA	NA	NA	NA	NA	NA	NA	NA	NA	NA	NA	NA	NA	NA	no	latinx	lower	woman	fgen	no	yes	no
yes	moderate	3.2	0	1	1	1	1	1	1	1	0	1	0	0	1	0	1	1	1	1	1	1	1	1	1	1	1	1	1	1	0	0	no	white	lower	woman	non.fgen	no	yes	yes
decline		3.94	NA	NA	NA	NA	NA	NA	NA	NA	NA	NA	NA	NA	NA	NA	NA	NA	NA	NA	NA	NA	NA	NA	NA	NA	NA	NA	NA	NA	NA	NA	no	latinx	lower	woman	fgen	no	no	NA
no		4	NA	NA	NA	NA	NA	NA	NA	NA	NA	NA	NA	NA	NA	NA	NA	NA	NA	NA	NA	NA	NA	NA	NA	NA	NA	NA	NA	NA	NA	NA	no	NA	lower	woman	non.fgen	no	yes	no
decline		3.4	NA	NA	NA	NA	NA	NA	NA	NA	NA	NA	NA	NA	NA	NA	NA	NA	NA	NA	NA	NA	NA	NA	NA	NA	NA	NA	NA	NA	NA	NA	no	latinx	lower	man	fgen	no	yes	NA
yes	mild	3.5	1	0	0	1	1	0	0	0	0	0	0	0	0	0	0	1	0	0	0	1	0	1	0	0	0	1	0	0	0	0	no	white	lower	woman	non.fgen	no	no	yes
no		4	NA	NA	NA	NA	NA	NA	NA	NA	NA	NA	NA	NA	NA	NA	NA	NA	NA	NA	NA	NA	NA	NA	NA	NA	NA	NA	NA	NA	NA	NA	no	white	lower	woman	non.fgen	no	sometimes	no
yes	mild	4	0	0	0	0	0	0	1	0	0	0	0	0	0	0	0	0	0	0	0	0	0	0	0	0	1	1	0	0	0	0	no	asian	lower	woman	non.fgen	no	sometimes	yes
yes	mild	3.5	0	0	1	1	1	0	1	1	0	0	0	0	0	1	0	1	1	0	0	0	0	0	0	0	0	1	0	1	0	0	no	white	lower	woman	fgen	no	yes	yes
yes	severe	3.2	0	0	1	0	0	0	1	1	1	0	0	0	1	0	0	1	1	1	0	0	0	0	0	0	1	1	1	1	0	0	no	latinx	lower	woman	fgen	yes	sometimes	yes
no		3.8	NA	NA	NA	NA	NA	NA	NA	NA	NA	NA	NA	NA	NA	NA	NA	NA	NA	NA	NA	NA	NA	NA	NA	NA	NA	NA	NA	NA	NA	NA	no	latinx	lower	woman	fgen	no	yes	no
decline		3.8	NA	NA	NA	NA	NA	NA	NA	NA	NA	NA	NA	NA	NA	NA	NA	NA	NA	NA	NA	NA	NA	NA	NA	NA	NA	NA	NA	NA	NA	NA	no	white	lower	woman	fgen	no	NA	NA
yes	little	3.4	0	1	1	1	0	1	1	1	1	1	0	0	0	1	1	0	1	0	0	0	0	0	0	0	0	0	1	0	0	0	no	latinx	lower	man	fgen	yes	yes	yes
yes	moderate	4	0	1	0	1	1	0	1	1	0	0	0	0	0	0	1	1	0	1	0	1	0	0	0	0	1	1	1	0	0	0	no	white	lower	woman	non.fgen	no	yes	yes
no		3.88	NA	NA	NA	NA	NA	NA	NA	NA	NA	NA	NA	NA	NA	NA	NA	NA	NA	NA	NA	NA	NA	NA	NA	NA	NA	NA	NA	NA	NA	NA	no	latinx	lower	man	fgen	no	NA	no
yes	mild	4	0	0	0	1	1	1	1	0	0	1	0	0	0	0	0	0	0	0	0	0	0	0	0	0	1	1	0	0	0	0	no	white	lower	man	non.fgen	no	sometimes	yes
no		4	NA	NA	NA	NA	NA	NA	NA	NA	NA	NA	NA	NA	NA	NA	NA	NA	NA	NA	NA	NA	NA	NA	NA	NA	NA	NA	NA	NA	NA	NA	no	white	lower	woman	non.fgen	no	yes	no
no		3.2	NA	NA	NA	NA	NA	NA	NA	NA	NA	NA	NA	NA	NA	NA	NA	NA	NA	NA	NA	NA	NA	NA	NA	NA	NA	NA	NA	NA	NA	NA	no	white	lower	woman	non.fgen	NA	no	no
no		3.7	NA	NA	NA	NA	NA	NA	NA	NA	NA	NA	NA	NA	NA	NA	NA	NA	NA	NA	NA	NA	NA	NA	NA	NA	NA	NA	NA	NA	NA	NA	no	white	lower	woman	non.fgen	no	yes	no
no		3.8	NA	NA	NA	NA	NA	NA	NA	NA	NA	NA	NA	NA	NA	NA	NA	NA	NA	NA	NA	NA	NA	NA	NA	NA	NA	NA	NA	NA	NA	NA	no	white	lower	man	non.fgen	no	yes	no
yes	moderate	3.33	0	0	0	1	0	1	1	1	0	0	0	0	0	1	1	1	1	0	0	0	0	0	0	0	0	1	0	0	0	0	no	white	lower	woman	non.fgen	no	sometimes	yes
yes	little	decline	0	0	0	1	1	1	1	1	0	0	0	0	0	1	1	0	0	0	0	0	0	0	0	0	1	1	0	1	0	0	no	latinx	lower	woman	fgen	no	yes	yes
yes	mild	3.8	1	0	0	0	1	0	0	0	1	0	0	0	0	1	1	1	1	1	1	1	1	0	0	0	1	1	1	1	0	0	no	white	lower	woman	non.fgen	no	yes	yes
no		4	NA	NA	NA	NA	NA	NA	NA	NA	NA	NA	NA	NA	NA	NA	NA	NA	NA	NA	NA	NA	NA	NA	NA	NA	NA	NA	NA	NA	NA	NA	no	white	lower	woman	non.fgen	no	yes	no
yes	mild	4	0	0	0	1	0	1	1	1	0	0	0	0	0	0	0	0	1	0	0	0	0	0	0	0	1	1	1	1	0	0	no	latinx	lower	woman	fgen	yes	yes	yes
yes	moderate	3.3	0	1	0	1	1	1	1	0	1	0	0	0	0	0	0	1	0	0	0	0	0	0	0	0	0	0	1	0	0	0	no	white	lower	man	non.fgen	no	yes	yes
yes	little	4	0	1	0	1	1	1	1	1	0	0	0	0	0	1	0	1	1	0	0	0	0	0	0	0	1	1	0	0	0	0	no	white	lower	woman	non.fgen	no	yes	yes
yes	little	4	0	1	0	0	1	1	1	1	0	1	0	0	1	0	0	1	0	0	0	0	1	0	0	1	0	1	0	0	0	0	no	NA	lower	woman	non.fgen	no	yes	yes
yes	little	3	0	0	1	0	0	0	1	1	0	0	0	0	0	0	0	0	0	0	0	0	0	0	0	0	0	1	0	0	0	0	no	white	lower	woman	non.fgen	no	yes	yes
yes	little	3.77	1	0	0	0	1	1	1	0	0	0	0	0	0	1	1	0	1	1	0	0	0	0	0	0	1	1	0	1	0	0	no	asian	lower	woman	non.fgen	no	yes	yes
yes	mild	4	0	1	1	1	1	1	1	1	1	1	0	0	0	1	0	1	0	1	1	1	0	0	0	0	1	0	1	1	0	0	no	white	lower	woman	non.fgen	yes	yes	yes
no		3.8	NA	NA	NA	NA	NA	NA	NA	NA	NA	NA	NA	NA	NA	NA	NA	NA	NA	NA	NA	NA	NA	NA	NA	NA	NA	NA	NA	NA	NA	NA	no	white	lower	woman	non.fgen	no	yes	no
yes	mild	1.8	1	0	1	1	1	1	1	0	1	0	0	0	0	1	1	1	1	1	1	1	1	1	1	0	1	1	1	1	0	0	no	latinx	lower	woman	fgen	no	sometimes	yes
no		4	NA	NA	NA	NA	NA	NA	NA	NA	NA	NA	NA	NA	NA	NA	NA	NA	NA	NA	NA	NA	NA	NA	NA	NA	NA	NA	NA	NA	NA	NA	no	white	lower	woman	non.fgen	no	yes	no
no		4	NA	NA	NA	NA	NA	NA	NA	NA	NA	NA	NA	NA	NA	NA	NA	NA	NA	NA	NA	NA	NA	NA	NA	NA	NA	NA	NA	NA	NA	NA	no	white	lower	woman	non.fgen	no	sometimes	no
no		3	NA	NA	NA	NA	NA	NA	NA	NA	NA	NA	NA	NA	NA	NA	NA	NA	NA	NA	NA	NA	NA	NA	NA	NA	NA	NA	NA	NA	NA	NA	no	asian	lower	man	fgen	no	yes	no
no		3.9	NA	NA	NA	NA	NA	NA	NA	NA	NA	NA	NA	NA	NA	NA	NA	NA	NA	NA	NA	NA	NA	NA	NA	NA	NA	NA	NA	NA	NA	NA	no	asian	lower	man	non.fgen	no	yes	no
no		decline	NA	NA	NA	NA	NA	NA	NA	NA	NA	NA	NA	NA	NA	NA	NA	NA	NA	NA	NA	NA	NA	NA	NA	NA	NA	NA	NA	NA	NA	NA	no	asian	lower	woman	fgen	no	yes	no
no		4	NA	NA	NA	NA	NA	NA	NA	NA	NA	NA	NA	NA	NA	NA	NA	NA	NA	NA	NA	NA	NA	NA	NA	NA	NA	NA	NA	NA	NA	NA	no	white	lower	woman	non.fgen	no	yes	no
no		decline	NA	NA	NA	NA	NA	NA	NA	NA	NA	NA	NA	NA	NA	NA	NA	NA	NA	NA	NA	NA	NA	NA	NA	NA	NA	NA	NA	NA	NA	NA	no	white	upper	woman	fgen	yes	sometimes	no
yes	little	2.8	1	0	1	1	0	1	0	0	1	0	0	0	0	0	1	0	1	1	0	0	0	0	1	0	1	1	1	1	0	0	no	white	lower	woman	fgen	no	NA	yes
decline		3.93	NA	NA	NA	NA	NA	NA	NA	NA	NA	NA	NA	NA	NA	NA	NA	NA	NA	NA	NA	NA	NA	NA	NA	NA	NA	NA	NA	NA	NA	NA	no	white	lower	NA	non.fgen	NA	yes	NA
no		4	NA	NA	NA	NA	NA	NA	NA	NA	NA	NA	NA	NA	NA	NA	NA	NA	NA	NA	NA	NA	NA	NA	NA	NA	NA	NA	NA	NA	NA	NA	no	white	lower	woman	non.fgen	no	yes	no
yes	severe	2.8	1	1	1	1	1	1	1	1	1	0	0	0	0	1	1	1	0	1	1	1	0	0	0	0	0	1	1	1	0	0	no	white	lower	man	non.fgen	no	sometimes	yes
yes	little	4	0	0	0	0	0	0	0	0	0	0	1	0	0	0	0	0	0	0	0	0	0	0	0	0	0	0	0	0	1	0	no	white	lower	woman	non.fgen	no	yes	yes
yes	mild	4	0	1	0	1	0	1	1	1	0	0	0	0	0	0	0	1	0	0	1	1	0	0	1	0	0	0	1	0	0	0	no	latinx	lower	man	fgen	no	sometimes	yes
no		2	NA	NA	NA	NA	NA	NA	NA	NA	NA	NA	NA	NA	NA	NA	NA	NA	NA	NA	NA	NA	NA	NA	NA	NA	NA	NA	NA	NA	NA	NA	no	asian	upper	man	non.fgen	no	yes	no
yes	mild	3.4	0	0	0	0	0	0	1	0	0	0	0	0	0	0	0	0	1	0	0	0	0	0	0	0	1	1	0	0	0	0	no	black	lower	woman	non.fgen	no	yes	yes
no		3.55	NA	NA	NA	NA	NA	NA	NA	NA	NA	NA	NA	NA	NA	NA	NA	NA	NA	NA	NA	NA	NA	NA	NA	NA	NA	NA	NA	NA	NA	NA	no	white	lower	woman	non.fgen	no	yes	no
yes	severe	3.4	0	1	1	1	0	1	1	1	1	0	0	0	0	1	1	1	1	0	0	0	0	0	0	0	0	0	0	1	0	0	no	white	lower	woman	non.fgen	no	sometimes	yes
no		3	NA	NA	NA	NA	NA	NA	NA	NA	NA	NA	NA	NA	NA	NA	NA	NA	NA	NA	NA	NA	NA	NA	NA	NA	NA	NA	NA	NA	NA	NA	no	white	lower	man	non.fgen	no	yes	no
yes	mild	4	0	0	0	0	1	1	1	0	0	0	0	0	1	0	0	0	0	1	1	1	1	1	1	1	1	1	1	1	0	0	no	latinx	lower	woman	non.fgen	yes	yes	yes
decline		3.6	NA	NA	NA	NA	NA	NA	NA	NA	NA	NA	NA	NA	NA	NA	NA	NA	NA	NA	NA	NA	NA	NA	NA	NA	NA	NA	NA	NA	NA	NA	no	white	lower	woman	fgen	no	yes	NA
yes	moderate	3.9	1	1	1	1	1	0	1	0	0	0	0	0	1	0	0	0	0	1	0	0	0	0	0	0	0	0	1	1	0	0	no	latinx	lower	woman	fgen	yes	yes	yes
yes	mild	3.5	0	0	0	0	1	1	1	1	1	0	0	0	0	1	1	0	0	1	0	1	1	1	1	1	1	1	1	0	0	0	no	latinx	lower	woman	fgen	no	no	yes
yes	moderate	3.4	1	1	1	1	1	1	1	1	1	1	0	0	1	1	1	1	1	1	1	1	1	1	1	1	1	1	1	1	0	0	no	white	lower	woman	non.fgen	no	no	yes
yes	mild	4	1	0	1	0	1	1	1	0	1	1	0	0	1	1	1	1	1	1	0	1	1	0	0	0	1	1	1	0	0	0	no	latinx	lower	woman	non.fgen	no	yes	yes
yes	moderate	3.6	1	1	0	1	1	1	1	1	1	0	0	0	0	1	1	1	0	1	1	1	1	1	1	1	1	1	1	1	0	0	no	asian	lower	woman	fgen	yes	no	yes
no		4	NA	NA	NA	NA	NA	NA	NA	NA	NA	NA	NA	NA	NA	NA	NA	NA	NA	NA	NA	NA	NA	NA	NA	NA	NA	NA	NA	NA	NA	NA	no	NA	lower	man	non.fgen	no	sometimes	no
yes	mild	2.75	1	1	1	1	1	1	1	1	1	1	0	0	1	0	1	0	1	1	1	1	1	1	1	1	0	0	1	0	0	0	no	NA	lower	woman	fgen	no	yes	yes
yes	moderate	3.85	1	0	0	0	1	1	1	1	1	1	0	0	0	1	1	1	0	0	0	0	0	0	0	0	1	1	1	1	0	0	no	white	lower	woman	non.fgen	yes	yes	yes
no		2.88	NA	NA	NA	NA	NA	NA	NA	NA	NA	NA	NA	NA	NA	NA	NA	NA	NA	NA	NA	NA	NA	NA	NA	NA	NA	NA	NA	NA	NA	NA	no	latinx	lower	man	fgen	no	yes	no
yes	moderate	4	0	1	0	1	1	1	1	0	1	1	0	0	0	1	1	1	0	0	0	0	0	0	0	0	1	1	1	0	0	0	no	white	lower	woman	non.fgen	no	yes	yes
decline		2.87	NA	NA	NA	NA	NA	NA	NA	NA	NA	NA	NA	NA	NA	NA	NA	NA	NA	NA	NA	NA	NA	NA	NA	NA	NA	NA	NA	NA	NA	NA	no	latinx	lower	man	fgen	no	no	NA
no		3.84	NA	NA	NA	NA	NA	NA	NA	NA	NA	NA	NA	NA	NA	NA	NA	NA	NA	NA	NA	NA	NA	NA	NA	NA	NA	NA	NA	NA	NA	NA	no	black	lower	man	fgen	no	sometimes	no
yes	little	4	1	1	0	1	0	1	1	1	0	0	0	0	0	0	1	0	1	1	0	0	0	1	1	1	0	1	1	1	0	0	no	latinx	lower	woman	fgen	no	yes	yes
no		4	NA	NA	NA	NA	NA	NA	NA	NA	NA	NA	NA	NA	NA	NA	NA	NA	NA	NA	NA	NA	NA	NA	NA	NA	NA	NA	NA	NA	NA	NA	no	NA	lower	woman	non.fgen	no	sometimes	no
no		3.6	NA	NA	NA	NA	NA	NA	NA	NA	NA	NA	NA	NA	NA	NA	NA	NA	NA	NA	NA	NA	NA	NA	NA	NA	NA	NA	NA	NA	NA	NA	no	black	lower	woman	non.fgen	no	sometimes	no
yes	mild	3.5	0	1	1	1	0	1	1	1	0	1	0	0	0	0	0	1	0	1	1	1	0	0	0	0	1	1	1	1	0	0	no	latinx	lower	woman	non.fgen	no	sometimes	yes
yes	mild	3.7	0	0	0	1	1	1	1	0	0	0	0	0	1	0	1	0	0	0	0	0	0	0	0	0	1	1	1	1	0	0	no	white	lower	man	non.fgen	no	yes	yes
yes	mild	3.5	0	0	0	0	1	0	0	1	0	0	0	0	0	0	1	0	1	1	0	0	0	0	0	0	0	0	0	1	0	0	no	asian	upper	woman	non.fgen	no	yes	yes
no		4	NA	NA	NA	NA	NA	NA	NA	NA	NA	NA	NA	NA	NA	NA	NA	NA	NA	NA	NA	NA	NA	NA	NA	NA	NA	NA	NA	NA	NA	NA	no	asian	lower	woman	non.fgen	no	sometimes	no
yes	mild	4	0	0	0	0	0	0	1	1	0	1	0	0	0	0	1	0	0	0	0	0	0	0	0	0	0	0	0	1	0	0	no	latinx	lower	woman	non.fgen	no	yes	yes
yes	mild	3.5	0	0	0	0	0	0	0	0	0	1	0	0	0	0	1	0	0	1	1	1	1	1	0	1	1	1	0	1	0	0	no	NA	upper	woman	fgen	no	sometimes	yes
no		3.07	NA	NA	NA	NA	NA	NA	NA	NA	NA	NA	NA	NA	NA	NA	NA	NA	NA	NA	NA	NA	NA	NA	NA	NA	NA	NA	NA	NA	NA	NA	no	white	lower	man	non.fgen	no	yes	no
yes	moderate	decline	1	0	0	1	0	1	0	1	1	0	0	0	0	0	1	0	1	0	1	0	1	0	1	0	1	1	1	1	0	0	no	latinx	upper	woman	fgen	no	sometimes	yes
yes	moderate	3.65	0	0	0	0	0	0	0	1	0	1	0	0	0	0	0	0	0	0	0	0	0	0	0	1	1	1	0	0	0	0	no	white	lower	woman	non.fgen	yes	sometimes	yes
yes	moderate	3.3	1	1	1	0	0	0	1	0	0	0	0	0	0	0	0	0	0	0	0	0	0	1	0	1	0	0	0	1	0	0	no	latinx	lower	woman	fgen	no	sometimes	yes
yes	moderate	3.9	1	1	1	1	1	1	1	1	1	1	0	0	1	1	1	1	1	0	1	1	1	1	1	1	1	1	1	1	0	0	no	NA	lower	woman	non.fgen	no	yes	yes
no		decline	NA	NA	NA	NA	NA	NA	NA	NA	NA	NA	NA	NA	NA	NA	NA	NA	NA	NA	NA	NA	NA	NA	NA	NA	NA	NA	NA	NA	NA	NA	no	latinx	lower	man	fgen	no	no	no
yes	severe	3.3	1	0	1	0	0	0	0	1	0	0	0	0	0	1	1	1	0	1	1	0	0	0	0	0	1	1	0	0	0	0	no	latinx	lower	woman	fgen	yes	sometimes	yes
yes	little	2.8	0	0	1	1	1	1	1	0	0	0	0	0	0	0	1	0	1	0	0	1	1	1	1	1	0	0	1	0	0	0	no	NA	lower	man	non.fgen	no	sometimes	yes
yes	mild	3.4	1	1	0	1	1	1	1	1	1	1	0	0	1	1	1	1	1	1	1	1	1	1	1	1	1	1	1	1	0	0	no	white	lower	woman	fgen	no	yes	yes
yes	little	3.56	0	0	0	0	0	0	0	0	0	0	1	0	0	0	0	0	0	0	0	0	0	0	0	0	0	0	0	0	1	0	no	latinx	lower	woman	non.fgen	no	yes	yes
yes	mild	3.9	0	1	0	1	1	0	1	1	1	0	0	0	0	1	0	1	0	0	1	1	1	0	0	0	0	0	1	1	0	0	no	latinx	lower	woman	fgen	yes	no	yes
decline		3.6	NA	NA	NA	NA	NA	NA	NA	NA	NA	NA	NA	NA	NA	NA	NA	NA	NA	NA	NA	NA	NA	NA	NA	NA	NA	NA	NA	NA	NA	NA	no	asian	upper	man	fgen	no	yes	NA
decline		3.7	NA	NA	NA	NA	NA	NA	NA	NA	NA	NA	NA	NA	NA	NA	NA	NA	NA	NA	NA	NA	NA	NA	NA	NA	NA	NA	NA	NA	NA	NA	no	white	lower	man	non.fgen	no	sometimes	NA
no		4	NA	NA	NA	NA	NA	NA	NA	NA	NA	NA	NA	NA	NA	NA	NA	NA	NA	NA	NA	NA	NA	NA	NA	NA	NA	NA	NA	NA	NA	NA	no	latinx	lower	woman	non.fgen	yes	yes	no
decline		2.95	NA	NA	NA	NA	NA	NA	NA	NA	NA	NA	NA	NA	NA	NA	NA	NA	NA	NA	NA	NA	NA	NA	NA	NA	NA	NA	NA	NA	NA	NA	no	latinx	lower	woman	non.fgen	yes	NA	NA
no		3.4	NA	NA	NA	NA	NA	NA	NA	NA	NA	NA	NA	NA	NA	NA	NA	NA	NA	NA	NA	NA	NA	NA	NA	NA	NA	NA	NA	NA	NA	NA	no	white	lower	man	non.fgen	no	yes	no
no		4	NA	NA	NA	NA	NA	NA	NA	NA	NA	NA	NA	NA	NA	NA	NA	NA	NA	NA	NA	NA	NA	NA	NA	NA	NA	NA	NA	NA	NA	NA	yes	asian	lower	man	non.fgen	no	yes	no
yes	mild	2.99	1	0	0	0	0	0	0	0	0	0	0	1	0	0	1	0	0	1	0	0	0	0	0	0	1	1	0	1	0	0	yes	white	upper	woman	fgen	no	NA	yes
no		3.37	NA	NA	NA	NA	NA	NA	NA	NA	NA	NA	NA	NA	NA	NA	NA	NA	NA	NA	NA	NA	NA	NA	NA	NA	NA	NA	NA	NA	NA	NA	yes	white	upper	woman	fgen	no	sometimes	no
yes	moderate	4	0	1	0	1	0	1	1	1	1	0	0	0	0	1	1	1	1	1	0	0	0	0	0	0	0	0	1	1	0	0	yes	white	upper	woman	fgen	NA	sometimes	yes
no		4	NA	NA	NA	NA	NA	NA	NA	NA	NA	NA	NA	NA	NA	NA	NA	NA	NA	NA	NA	NA	NA	NA	NA	NA	NA	NA	NA	NA	NA	NA	yes	white	upper	man	fgen	yes	yes	no
no		2.8	NA	NA	NA	NA	NA	NA	NA	NA	NA	NA	NA	NA	NA	NA	NA	NA	NA	NA	NA	NA	NA	NA	NA	NA	NA	NA	NA	NA	NA	NA	yes	NA	lower	man	fgen	no	sometimes	no
decline		3.8	NA	NA	NA	NA	NA	NA	NA	NA	NA	NA	NA	NA	NA	NA	NA	NA	NA	NA	NA	NA	NA	NA	NA	NA	NA	NA	NA	NA	NA	NA	yes	asian	upper	man	non.fgen	no	no	NA
decline		4	NA	NA	NA	NA	NA	NA	NA	NA	NA	NA	NA	NA	NA	NA	NA	NA	NA	NA	NA	NA	NA	NA	NA	NA	NA	NA	NA	NA	NA	NA	yes	latinx	lower	woman	fgen	no	sometimes	NA
no		3.73	NA	NA	NA	NA	NA	NA	NA	NA	NA	NA	NA	NA	NA	NA	NA	NA	NA	NA	NA	NA	NA	NA	NA	NA	NA	NA	NA	NA	NA	NA	yes	asian	upper	woman	non.fgen	no	yes	no
no		4	NA	NA	NA	NA	NA	NA	NA	NA	NA	NA	NA	NA	NA	NA	NA	NA	NA	NA	NA	NA	NA	NA	NA	NA	NA	NA	NA	NA	NA	NA	yes	asian	lower	man	non.fgen	NA	yes	no
yes	moderate	3.58	1	1	1	1	1	1	1	1	1	1	0	0	1	1	1	1	1	1	1	1	0	0	1	0	0	0	1	0	0	0	yes	white	upper	woman	fgen	yes	sometimes	yes
decline		3	NA	NA	NA	NA	NA	NA	NA	NA	NA	NA	NA	NA	NA	NA	NA	NA	NA	NA	NA	NA	NA	NA	NA	NA	NA	NA	NA	NA	NA	NA	yes	white	upper	man	fgen	no	yes	NA
yes	severe	2.9	1	1	1	1	1	1	1	1	1	1	0	0	0	0	1	1	0	0	0	0	0	0	0	0	0	0	0	0	1	0	yes	white	lower	woman	non.fgen	no	no	yes
yes	mild	3.59	1	0	1	0	0	0	0	0	0	0	0	0	1	0	1	0	0	0	0	0	0	0	0	0	0	1	1	1	0	0	yes	NA	upper	woman	non.fgen	no	yes	yes
yes	little	3	0	0	0	0	0	0	1	0	0	0	0	0	0	0	0	0	0	0	0	0	0	0	0	0	0	0	0	0	1	0	yes	white	lower	man	non.fgen	no	yes	yes
yes	little	4	0	0	1	0	1	0	1	0	1	1	0	0	0	1	1	1	0	0	1	0	0	0	0	1	1	1	1	0	0	0	yes	asian	lower	man	non.fgen	no	sometimes	yes
yes	mild	3.48	0	0	1	1	0	1	0	1	0	1	0	0	0	0	0	1	0	0	0	1	1	1	0	1	1	1	1	0	0	0	yes	white	upper	woman	fgen	yes	sometimes	yes
yes	moderate	3.77	1	0	0	0	1	1	1	1	1	1	0	0	0	1	0	0	0	0	0	0	0	0	0	0	1	1	1	1	0	0	yes	white	lower	woman	non.fgen	NA	sometimes	yes
no		3.8	NA	NA	NA	NA	NA	NA	NA	NA	NA	NA	NA	NA	NA	NA	NA	NA	NA	NA	NA	NA	NA	NA	NA	NA	NA	NA	NA	NA	NA	NA	yes	asian	upper	woman	non.fgen	no	yes	no
no		3.2	NA	NA	NA	NA	NA	NA	NA	NA	NA	NA	NA	NA	NA	NA	NA	NA	NA	NA	NA	NA	NA	NA	NA	NA	NA	NA	NA	NA	NA	NA	yes	NA	upper	man	fgen	no	yes	no
no		4	NA	NA	NA	NA	NA	NA	NA	NA	NA	NA	NA	NA	NA	NA	NA	NA	NA	NA	NA	NA	NA	NA	NA	NA	NA	NA	NA	NA	NA	NA	yes	white	upper	man	non.fgen	no	yes	no
decline		2.3	NA	NA	NA	NA	NA	NA	NA	NA	NA	NA	NA	NA	NA	NA	NA	NA	NA	NA	NA	NA	NA	NA	NA	NA	NA	NA	NA	NA	NA	NA	yes	black	lower	woman	fgen	no	sometimes	NA
yes	moderate	4	1	1	1	1	1	1	1	0	1	0	0	0	0	0	1	1	1	0	0	0	0	0	0	0	0	0	0	0	1	0	yes	black	lower	woman	non.fgen	no	yes	yes
decline		4	NA	NA	NA	NA	NA	NA	NA	NA	NA	NA	NA	NA	NA	NA	NA	NA	NA	NA	NA	NA	NA	NA	NA	NA	NA	NA	NA	NA	NA	NA	yes	white	upper	woman	non.fgen	no	no	NA
no		4	NA	NA	NA	NA	NA	NA	NA	NA	NA	NA	NA	NA	NA	NA	NA	NA	NA	NA	NA	NA	NA	NA	NA	NA	NA	NA	NA	NA	NA	NA	yes	NA	lower	man	fgen	no	sometimes	no
no		2.9	NA	NA	NA	NA	NA	NA	NA	NA	NA	NA	NA	NA	NA	NA	NA	NA	NA	NA	NA	NA	NA	NA	NA	NA	NA	NA	NA	NA	NA	NA	yes	latinx	upper	man	fgen	no	sometimes	no
decline		4	NA	NA	NA	NA	NA	NA	NA	NA	NA	NA	NA	NA	NA	NA	NA	NA	NA	NA	NA	NA	NA	NA	NA	NA	NA	NA	NA	NA	NA	NA	yes	NA	upper	woman	non.fgen	NA	yes	NA
no		3.3	NA	NA	NA	NA	NA	NA	NA	NA	NA	NA	NA	NA	NA	NA	NA	NA	NA	NA	NA	NA	NA	NA	NA	NA	NA	NA	NA	NA	NA	NA	yes	white	upper	woman	non.fgen	no	yes	no
no		4	NA	NA	NA	NA	NA	NA	NA	NA	NA	NA	NA	NA	NA	NA	NA	NA	NA	NA	NA	NA	NA	NA	NA	NA	NA	NA	NA	NA	NA	NA	yes	white	lower	man	non.fgen	no	yes	no
yes	moderate	3.6	0	1	1	0	0	0	0	1	1	1	0	0	1	0	1	1	0	0	0	0	0	0	0	0	1	0	0	0	0	0	yes	NA	lower	woman	fgen	yes	sometimes	yes
yes	little	4	0	0	0	0	1	1	1	0	0	0	0	0	0	0	0	0	0	0	0	0	0	0	0	0	0	0	0	0	1	0	yes	asian	lower	man	non.fgen	no	sometimes	yes
yes	mild	4	0	1	1	0	0	0	0	0	0	0	0	0	0	0	0	1	0	0	1	1	0	1	1	0	1	0	0	1	0	0	yes	NA	lower	woman	fgen	no	yes	yes
no		3.2	NA	NA	NA	NA	NA	NA	NA	NA	NA	NA	NA	NA	NA	NA	NA	NA	NA	NA	NA	NA	NA	NA	NA	NA	NA	NA	NA	NA	NA	NA	yes	NA	lower	woman	non.fgen	no	yes	no
yes	mild	2.67	0	0	1	1	1	1	1	0	0	0	0	0	0	0	0	0	1	1	1	1	1	1	1	1	1	1	1	1	0	0	yes	asian	upper	man	fgen	no	yes	yes
yes	little	2.6	0	0	0	0	0	0	0	0	0	0	1	0	0	0	0	0	0	1	1	1	1	1	1	1	1	1	1	1	0	0	yes	latinx	upper	woman	fgen	no	no	yes
no		3.8	NA	NA	NA	NA	NA	NA	NA	NA	NA	NA	NA	NA	NA	NA	NA	NA	NA	NA	NA	NA	NA	NA	NA	NA	NA	NA	NA	NA	NA	NA	yes	asian	lower	woman	fgen	no	yes	no
yes	moderate	3.16	1	1	1	1	1	1	1	1	1	1	0	0	0	0	1	1	1	1	1	1	1	1	1	1	1	1	1	1	0	0	yes	white	upper	NA	non.fgen	yes	sometimes	yes
no		3.93	NA	NA	NA	NA	NA	NA	NA	NA	NA	NA	NA	NA	NA	NA	NA	NA	NA	NA	NA	NA	NA	NA	NA	NA	NA	NA	NA	NA	NA	NA	yes	NA	upper	man	fgen	no	yes	no
yes	little	3.97	0	0	0	0	0	0	0	0	0	0	1	0	0	0	0	0	0	1	0	0	0	0	0	0	0	0	0	0	0	0	yes	latinx	upper	woman	non.fgen	no	yes	yes
yes	severe	3.6	1	1	1	1	1	1	1	1	1	0	0	0	1	1	1	1	1	0	0	0	0	0	0	0	0	1	0	0	0	0	yes	white	lower	woman	fgen	no	yes	yes
no		4	NA	NA	NA	NA	NA	NA	NA	NA	NA	NA	NA	NA	NA	NA	NA	NA	NA	NA	NA	NA	NA	NA	NA	NA	NA	NA	NA	NA	NA	NA	yes	white	lower	woman	fgen	no	sometimes	no
decline		3.3	NA	NA	NA	NA	NA	NA	NA	NA	NA	NA	NA	NA	NA	NA	NA	NA	NA	NA	NA	NA	NA	NA	NA	NA	NA	NA	NA	NA	NA	NA	yes	asian	upper	man	non.fgen	no	yes	NA
decline		3.8	NA	NA	NA	NA	NA	NA	NA	NA	NA	NA	NA	NA	NA	NA	NA	NA	NA	NA	NA	NA	NA	NA	NA	NA	NA	NA	NA	NA	NA	NA	yes	asian	upper	man	fgen	no	sometimes	NA
yes	mild	3.6	1	1	1	1	1	1	1	0	0	1	0	0	1	0	1	1	1	0	0	0	0	0	0	1	1	1	1	0	0	0	yes	white	lower	man	non.fgen	no	yes	yes
yes	moderate	4	0	1	0	1	1	1	1	1	0	1	0	0	1	1	0	0	1	1	1	1	1	1	1	1	1	1	1	1	0	0	yes	white	lower	woman	NA	no	yes	yes
no		3.6	NA	NA	NA	NA	NA	NA	NA	NA	NA	NA	NA	NA	NA	NA	NA	NA	NA	NA	NA	NA	NA	NA	NA	NA	NA	NA	NA	NA	NA	NA	yes	white	upper	woman	non.fgen	no	sometimes	no
yes	mild	3.2	0	0	0	0	0	0	0	0	0	0	0	0	0	0	1	0	0	0	0	0	1	1	1	0	1	1	1	0	0	0	yes	white	upper	woman	non.fgen	no	sometimes	yes
yes	moderate	3.56	1	1	1	1	1	1	1	1	1	1	1	1	1	1	1	1	1	0	0	0	0	0	0	0	0	0	0	0	1	0	yes	NA	lower	woman	fgen	no	no	yes
yes	moderate	3.7	1	1	1	1	0	0	1	0	0	0	0	0	1	0	1	1	1	1	1	1	1	0	0	1	1	0	1	1	0	0	yes	NA	lower	woman	fgen	yes	no	yes
yes	severe	3.4	0	0	0	1	1	1	1	1	0	1	0	0	1	0	1	0	0	1	0	0	0	0	0	0	0	1	1	1	0	0	yes	white	upper	woman	fgen	no	yes	yes
yes	severe	3.94	1	1	1	1	1	1	1	1	1	1	0	0	1	1	1	1	1	1	1	1	1	1	1	1	0	1	1	1	0	0	yes	white	lower	NA	fgen	yes	no	yes
decline		4	NA	NA	NA	NA	NA	NA	NA	NA	NA	NA	NA	NA	NA	NA	NA	NA	NA	NA	NA	NA	NA	NA	NA	NA	NA	NA	NA	NA	NA	NA	yes	NA	lower	woman	non.fgen	no	sometimes	NA
decline		decline	NA	NA	NA	NA	NA	NA	NA	NA	NA	NA	NA	NA	NA	NA	NA	NA	NA	NA	NA	NA	NA	NA	NA	NA	NA	NA	NA	NA	NA	NA	yes	latinx	lower	woman	fgen	no	sometimes	NA
decline		decline	NA	NA	NA	NA	NA	NA	NA	NA	NA	NA	NA	NA	NA	NA	NA	NA	NA	NA	NA	NA	NA	NA	NA	NA	NA	NA	NA	NA	NA	NA	yes	white	NA	woman	NA	no	yes	NA
yes	little	2.99	0	0	0	0	0	0	0	0	0	0	1	0	0	0	0	0	0	0	0	0	0	0	0	0	0	0	0	0	1	0	yes	white	upper	woman	non.fgen	no	sometimes	yes
yes	little	3.5	0	0	0	0	0	0	0	0	0	0	1	0	0	0	0	0	0	0	0	0	0	0	0	0	0	0	0	0	1	0	yes	white	upper	woman	fgen	no	sometimes	yes
yes	little	2.96	0	0	0	0	0	0	0	0	0	0	1	0	0	0	0	0	0	1	1	1	1	1	1	1	1	1	1	1	0	0	yes	white	NA	man	non.fgen	no	yes	yes
yes	severe	3.5	0	1	0	1	1	1	1	1	0	1	0	1	1	1	0	0	0	0	0	0	0	0	0	0	0	0	0	0	1	0	yes	white	upper	man	non.fgen	no	no	yes
yes	mild	2.67	0	1	0	0	0	0	0	0	0	1	0	0	0	0	0	0	0	0	0	0	0	0	0	0	1	1	0	0	0	1	yes	asian	upper	man	non.fgen	no	no	yes
no		decline	NA	NA	NA	NA	NA	NA	NA	NA	NA	NA	NA	NA	NA	NA	NA	NA	NA	NA	NA	NA	NA	NA	NA	NA	NA	NA	NA	NA	NA	NA	yes	latinx	upper	woman	fgen	no	yes	no
yes	moderate	2.75	1	1	1	1	1	1	1	1	1	0	0	0	1	1	1	1	1	1	1	1	1	1	1	1	1	1	1	1	0	0	yes	latinx	upper	woman	fgen	no	sometimes	yes
no		3.4	NA	NA	NA	NA	NA	NA	NA	NA	NA	NA	NA	NA	NA	NA	NA	NA	NA	NA	NA	NA	NA	NA	NA	NA	NA	NA	NA	NA	NA	NA	yes	NA	lower	woman	fgen	no	sometimes	no
yes	mild	3.34	0	1	0	0	0	0	0	1	0	1	0	0	0	0	0	0	0	0	0	1	0	0	0	0	1	0	1	0	0	0	yes	latinx	upper	woman	fgen	yes	no	yes
no		3	NA	NA	NA	NA	NA	NA	NA	NA	NA	NA	NA	NA	NA	NA	NA	NA	NA	NA	NA	NA	NA	NA	NA	NA	NA	NA	NA	NA	NA	NA	yes	black	upper	man	fgen	no	yes	no
decline		2.4	NA	NA	NA	NA	NA	NA	NA	NA	NA	NA	NA	NA	NA	NA	NA	NA	NA	NA	NA	NA	NA	NA	NA	NA	NA	NA	NA	NA	NA	NA	yes	latinx	upper	woman	fgen	no	yes	NA
no		2.7	NA	NA	NA	NA	NA	NA	NA	NA	NA	NA	NA	NA	NA	NA	NA	NA	NA	NA	NA	NA	NA	NA	NA	NA	NA	NA	NA	NA	NA	NA	yes	latinx	upper	man	fgen	no	yes	no
yes	little	3.1	0	0	1	1	0	0	0	0	0	0	0	0	0	0	0	0	1	1	0	1	0	0	1	1	1	1	1	1	0	0	yes	white	upper	man	non.fgen	no	yes	yes
yes	mild	2.8	0	0	0	0	0	0	0	0	0	0	1	0	0	0	0	0	0	1	0	0	0	0	0	0	1	1	0	1	0	0	yes	white	upper	woman	non.fgen	no	no	yes
yes	moderate	3.53	0	0	1	0	1	1	1	1	0	1	0	0	0	0	1	1	0	1	0	1	0	0	0	0	1	1	1	1	0	0	yes	white	upper	woman	non.fgen	no	no	yes
yes	little	3.4	0	0	0	0	0	0	0	0	0	0	1	0	0	0	0	0	0	0	0	0	0	0	0	0	0	0	0	0	1	0	yes	white	upper	man	non.fgen	no	yes	yes
yes	mild	3.67	0	0	0	0	0	0	0	0	1	0	0	0	0	1	1	0	0	1	0	0	0	0	0	0	1	1	1	1	0	0	yes	white	upper	woman	non.fgen	no	yes	yes
no		4	NA	NA	NA	NA	NA	NA	NA	NA	NA	NA	NA	NA	NA	NA	NA	NA	NA	NA	NA	NA	NA	NA	NA	NA	NA	NA	NA	NA	NA	NA	yes	white	upper	man	fgen	no	yes	no
yes	mild	2.9	1	0	0	1	0	0	0	0	0	0	0	0	0	0	0	0	0	1	1	1	1	0	0	0	1	1	1	1	0	0	yes	black	upper	woman	non.fgen	no	sometimes	yes
yes	moderate	3.8	1	0	0	0	0	0	0	0	0	0	0	0	0	1	1	0	0	1	1	1	1	0	0	0	1	1	1	1	0	0	yes	white	lower	woman	non.fgen	no	yes	yes
decline		3.2	NA	NA	NA	NA	NA	NA	NA	NA	NA	NA	NA	NA	NA	NA	NA	NA	NA	NA	NA	NA	NA	NA	NA	NA	NA	NA	NA	NA	NA	NA	yes	NA	upper	woman	fgen	no	sometimes	NA
no		3.5	NA	NA	NA	NA	NA	NA	NA	NA	NA	NA	NA	NA	NA	NA	NA	NA	NA	NA	NA	NA	NA	NA	NA	NA	NA	NA	NA	NA	NA	NA	yes	asian	upper	woman	non.fgen	NA	sometimes	no
yes	moderate	3.9	0	1	0	0	1	0	1	1	1	0	0	0	1	1	0	1	1	0	1	1	1	1	1	1	1	1	1	1	0	0	yes	white	upper	woman	non.fgen	no	yes	yes
yes	little	3	0	0	0	0	0	0	0	0	0	0	1	0	0	0	0	0	0	0	0	1	0	0	0	0	0	1	0	0	0	0	yes	white	upper	woman	fgen	no	sometimes	yes
yes	moderate	2.6	1	1	1	1	1	1	1	1	1	1	0	0	1	1	1	1	1	0	0	1	0	0	0	0	0	0	1	0	0	0	yes	latinx	upper	man	fgen	no	no	yes
no		1.8	NA	NA	NA	NA	NA	NA	NA	NA	NA	NA	NA	NA	NA	NA	NA	NA	NA	NA	NA	NA	NA	NA	NA	NA	NA	NA	NA	NA	NA	NA	yes	asian	upper	man	fgen	no	sometimes	no
no		4	NA	NA	NA	NA	NA	NA	NA	NA	NA	NA	NA	NA	NA	NA	NA	NA	NA	NA	NA	NA	NA	NA	NA	NA	NA	NA	NA	NA	NA	NA	yes	white	upper	man	non.fgen	no	yes	no
no		2.7	NA	NA	NA	NA	NA	NA	NA	NA	NA	NA	NA	NA	NA	NA	NA	NA	NA	NA	NA	NA	NA	NA	NA	NA	NA	NA	NA	NA	NA	NA	yes	NA	upper	man	non.fgen	no	no	no
yes	moderate	2.84	1	1	0	1	1	1	0	0	0	0	0	0	0	0	1	1	0	0	1	1	1	1	1	0	0	0	1	0	0	0	yes	asian	upper	woman	non.fgen	no	yes	yes
yes	mild	3.09	1	0	0	0	0	0	0	0	0	0	0	0	1	1	0	0	0	1	1	1	0	0	0	0	1	1	1	1	0	0	yes	latinx	upper	woman	fgen	no	yes	yes
yes	moderate	3.13	1	1	0	0	0	0	1	1	0	0	0	0	0	0	1	1	1	0	1	0	0	0	0	1	1	1	1	1	0	0	yes	latinx	upper	man	non.fgen	no	NA	yes
no		3.66	NA	NA	NA	NA	NA	NA	NA	NA	NA	NA	NA	NA	NA	NA	NA	NA	NA	NA	NA	NA	NA	NA	NA	NA	NA	NA	NA	NA	NA	NA	yes	asian	upper	man	non.fgen	no	yes	no
yes	severe	3.1	0	1	1	0	0	1	1	1	0	1	0	0	0	0	0	1	0	0	1	1	0	0	1	1	1	1	1	1	0	0	yes	white	upper	woman	non.fgen	yes	no	yes
yes	moderate	3.4	0	1	1	1	1	1	1	1	0	1	0	0	1	0	0	1	1	0	0	0	0	0	0	0	1	0	0	0	0	0	yes	white	upper	man	non.fgen	no	yes	yes
yes	severe	3.95	0	1	1	1	1	1	1	1	1	1	0	1	1	1	0	0	0	1	0	0	0	0	0	0	0	0	0	0	0	0	yes	white	upper	woman	non.fgen	yes	sometimes	yes
yes	moderate	3.2	0	0	0	1	0	1	1	1	1	0	0	0	0	1	0	1	0	1	0	1	1	0	1	1	0	1	1	0	0	0	yes	black	upper	woman	fgen	no	no	yes
no		2.93	NA	NA	NA	NA	NA	NA	NA	NA	NA	NA	NA	NA	NA	NA	NA	NA	NA	NA	NA	NA	NA	NA	NA	NA	NA	NA	NA	NA	NA	NA	yes	white	upper	man	non.fgen	no	sometimes	no
yes	moderate	3.3	0	1	1	1	1	1	1	1	1	1	0	0	1	0	1	1	1	0	0	0	0	0	0	0	0	0	0	0	1	0	yes	white	upper	NA	fgen	yes	yes	yes
yes	moderate	3	0	0	0	0	1	0	1	0	1	0	0	0	0	1	1	1	1	1	0	0	0	0	0	0	1	0	0	0	0	0	yes	white	upper	man	non.fgen	no	yes	yes
no		3.45	NA	NA	NA	NA	NA	NA	NA	NA	NA	NA	NA	NA	NA	NA	NA	NA	NA	NA	NA	NA	NA	NA	NA	NA	NA	NA	NA	NA	NA	NA	yes	latinx	upper	woman	fgen	no	yes	no
yes	severe	2.4	0	0	1	0	1	1	0	1	0	1	0	0	1	1	1	0	1	1	0	1	0	1	1	1	1	1	1	0	0	0	yes	latinx	upper	woman	fgen	no	no	yes
yes	little	2.5	0	0	0	0	0	0	0	1	0	0	0	0	0	1	1	1	0	1	0	0	0	0	0	0	1	1	1	1	0	0	yes	latinx	upper	woman	fgen	yes	yes	yes
no		3.6	NA	NA	NA	NA	NA	NA	NA	NA	NA	NA	NA	NA	NA	NA	NA	NA	NA	NA	NA	NA	NA	NA	NA	NA	NA	NA	NA	NA	NA	NA	yes	white	upper	woman	non.fgen	no	yes	no
yes	mild	3.4	0	1	0	0	0	0	0	1	1	0	0	0	1	1	1	1	0	0	1	1	1	1	1	1	1	1	1	0	0	0	yes	white	upper	woman	fgen	yes	sometimes	yes
no		4	NA	NA	NA	NA	NA	NA	NA	NA	NA	NA	NA	NA	NA	NA	NA	NA	NA	NA	NA	NA	NA	NA	NA	NA	NA	NA	NA	NA	NA	NA	yes	white	upper	woman	NA	no	yes	no
yes	moderate	2.25	1	1	0	0	1	1	1	1	1	1	0	0	1	0	1	1	1	0	0	0	0	0	0	0	1	1	0	1	0	0	yes	latinx	lower	woman	fgen	yes	no	yes
yes	little	2.8	0	0	0	0	0	0	0	1	0	0	0	0	0	0	0	0	0	1	1	1	0	0	0	0	1	1	0	1	0	0	yes	asian	NA	woman	fgen	yes	sometimes	yes
yes	moderate	3.85	1	1	1	1	0	0	0	1	1	1	0	0	0	1	0	1	0	1	1	1	1	1	1	1	1	1	1	1	0	0	yes	white	upper	woman	non.fgen	no	yes	yes
yes	mild	3.9	0	0	1	1	1	0	1	0	1	0	0	0	0	0	0	1	1	0	0	0	0	0	0	0	1	1	0	1	0	0	yes	white	lower	man	non.fgen	no	yes	yes
yes	little	4	0	0	0	0	0	0	0	0	0	0	1	0	0	0	0	0	0	1	1	1	1	0	0	0	1	1	0	1	0	0	yes	NA	lower	man	fgen	no	yes	yes
yes	little	3.8	0	0	1	0	0	0	1	0	1	0	0	0	0	0	1	0	0	1	0	0	0	0	0	0	1	1	0	1	0	0	yes	white	upper	woman	non.fgen	no	no	yes
yes	moderate	3.6	1	0	1	1	1	1	1	1	1	0	0	0	0	1	1	0	1	1	1	1	1	1	1	1	1	1	1	1	0	0	yes	asian	upper	woman	non.fgen	yes	NA	yes
yes	severe	3	1	1	1	1	1	1	1	1	1	1	0	0	1	1	1	1	1	0	0	0	0	0	0	0	0	0	0	0	1	0	yes	NA	upper	woman	non.fgen	yes	sometimes	yes
yes	mild	2.35	0	1	0	1	0	1	0	0	1	1	0	1	0	0	1	1	0	0	0	0	0	0	0	0	1	0	0	0	0	0	yes	white	upper	man	fgen	no	no	yes
no		3.28	NA	NA	NA	NA	NA	NA	NA	NA	NA	NA	NA	NA	NA	NA	NA	NA	NA	NA	NA	NA	NA	NA	NA	NA	NA	NA	NA	NA	NA	NA	yes	latinx	upper	man	fgen	no	yes	no
no		3.19	NA	NA	NA	NA	NA	NA	NA	NA	NA	NA	NA	NA	NA	NA	NA	NA	NA	NA	NA	NA	NA	NA	NA	NA	NA	NA	NA	NA	NA	NA	yes	latinx	NA	woman	non.fgen	yes	yes	no
yes	mild	2.1	0	1	0	1	0	0	0	0	0	0	0	0	0	1	1	1	0	1	1	1	1	0	0	0	1	1	1	1	0	0	yes	white	lower	woman	non.fgen	no	no	yes
yes	mild	3	1	0	0	0	0	0	1	0	0	0	0	0	0	1	1	0	1	1	0	0	0	0	1	1	0	0	0	1	0	0	yes	white	upper	man	non.fgen	no	sometimes	yes
yes	little	3.8	0	0	0	0	0	0	0	0	0	0	1	0	0	0	0	0	0	0	0	0	0	0	1	0	1	1	0	0	0	0	yes	white	upper	woman	fgen	no	yes	yes
yes	mild	3.8	0	0	1	1	1	0	1	0	1	0	0	0	0	1	1	1	1	1	1	1	1	1	1	1	1	1	1	1	0	0	yes	latinx	upper	man	fgen	no	sometimes	yes
yes	mild	3.4	1	1	1	1	0	0	0	0	1	0	0	0	0	0	0	0	0	1	1	1	1	0	0	0	1	1	0	1	0	0	yes	latinx	upper	woman	fgen	no	sometimes	yes
yes	mild	3.3	0	0	0	0	0	0	0	1	0	0	0	0	0	0	0	0	0	1	1	0	0	0	0	0	1	1	0	0	0	0	yes	white	upper	man	fgen	yes	sometimes	yes
no		4	NA	NA	NA	NA	NA	NA	NA	NA	NA	NA	NA	NA	NA	NA	NA	NA	NA	NA	NA	NA	NA	NA	NA	NA	NA	NA	NA	NA	NA	NA	yes	asian	upper	man	non.fgen	no	yes	no
no		3.29	NA	NA	NA	NA	NA	NA	NA	NA	NA	NA	NA	NA	NA	NA	NA	NA	NA	NA	NA	NA	NA	NA	NA	NA	NA	NA	NA	NA	NA	NA	yes	latinx	upper	woman	fgen	no	yes	no
no		3.35	NA	NA	NA	NA	NA	NA	NA	NA	NA	NA	NA	NA	NA	NA	NA	NA	NA	NA	NA	NA	NA	NA	NA	NA	NA	NA	NA	NA	NA	NA	yes	latinx	upper	woman	fgen	no	yes	no
yes	mild	3.7	0	1	1	0	1	0	1	0	0	1	0	0	0	0	0	0	0	1	1	1	1	1	1	1	1	1	1	0	0	0	yes	white	upper	woman	non.fgen	NA	yes	yes
no		3.78	NA	NA	NA	NA	NA	NA	NA	NA	NA	NA	NA	NA	NA	NA	NA	NA	NA	NA	NA	NA	NA	NA	NA	NA	NA	NA	NA	NA	NA	NA	yes	asian	upper	woman	fgen	yes	sometimes	no
no		3.96	NA	NA	NA	NA	NA	NA	NA	NA	NA	NA	NA	NA	NA	NA	NA	NA	NA	NA	NA	NA	NA	NA	NA	NA	NA	NA	NA	NA	NA	NA	yes	asian	upper	woman	non.fgen	no	yes	no
yes	mild	2.8	0	0	0	0	0	1	1	0	1	0	0	0	0	0	1	0	0	0	0	0	0	0	0	0	1	1	1	0	0	0	yes	latinx	upper	woman	fgen	no	no	yes
yes	moderate	3.4	1	0	1	1	0	0	0	1	0	0	0	0	0	0	1	0	0	1	0	0	0	0	1	0	1	1	1	1	0	0	yes	white	upper	woman	non.fgen	no	yes	yes
no		3.4	NA	NA	NA	NA	NA	NA	NA	NA	NA	NA	NA	NA	NA	NA	NA	NA	NA	NA	NA	NA	NA	NA	NA	NA	NA	NA	NA	NA	NA	NA	yes	latinx	upper	man	fgen	no	sometimes	no
yes	mild	3.72	0	1	1	0	1	1	1	1	0	1	0	0	0	1	1	0	1	1	0	0	0	0	0	0	0	0	1	0	0	0	yes	latinx	upper	woman	fgen	no	yes	yes
decline		2.8	NA	NA	NA	NA	NA	NA	NA	NA	NA	NA	NA	NA	NA	NA	NA	NA	NA	NA	NA	NA	NA	NA	NA	NA	NA	NA	NA	NA	NA	NA	yes	white	upper	woman	non.fgen	yes	sometimes	NA
decline		3.99	NA	NA	NA	NA	NA	NA	NA	NA	NA	NA	NA	NA	NA	NA	NA	NA	NA	NA	NA	NA	NA	NA	NA	NA	NA	NA	NA	NA	NA	NA	yes	white	upper	woman	non.fgen	no	yes	NA
no		2.9	NA	NA	NA	NA	NA	NA	NA	NA	NA	NA	NA	NA	NA	NA	NA	NA	NA	NA	NA	NA	NA	NA	NA	NA	NA	NA	NA	NA	NA	NA	yes	latinx	upper	man	fgen	no	yes	no
decline		4	NA	NA	NA	NA	NA	NA	NA	NA	NA	NA	NA	NA	NA	NA	NA	NA	NA	NA	NA	NA	NA	NA	NA	NA	NA	NA	NA	NA	NA	NA	yes	white	upper	woman	fgen	no	yes	NA
no		3.98	NA	NA	NA	NA	NA	NA	NA	NA	NA	NA	NA	NA	NA	NA	NA	NA	NA	NA	NA	NA	NA	NA	NA	NA	NA	NA	NA	NA	NA	NA	yes	latinx	upper	woman	non.fgen	yes	yes	no
yes	mild	3.2	0	0	1	0	0	0	0	0	0	0	0	0	1	1	0	0	1	1	0	1	1	0	0	0	0	1	1	0	0	0	yes	white	upper	man	fgen	no	sometimes	yes
yes	moderate	3.7	1	1	0	1	0	1	1	1	1	1	0	0	1	0	0	0	1	1	0	0	0	0	0	0	1	1	1	1	0	0	yes	white	upper	NA	non.fgen	yes	no	yes
decline		3.76	NA	NA	NA	NA	NA	NA	NA	NA	NA	NA	NA	NA	NA	NA	NA	NA	NA	NA	NA	NA	NA	NA	NA	NA	NA	NA	NA	NA	NA	NA	yes	asian	upper	man	fgen	no	sometimes	NA
yes	mild	2.8	0	1	0	1	1	0	0	1	1	0	0	0	0	0	0	1	1	1	0	0	0	0	0	0	1	0	1	1	0	0	yes	white	upper	woman	fgen	yes	sometimes	yes
yes	little	3.83	1	0	0	0	1	0	0	0	0	0	0	0	0	0	1	0	0	1	1	0	0	0	0	0	1	1	1	1	0	0	yes	NA	upper	woman	fgen	yes	yes	yes
yes	mild	3.9	1	1	1	1	1	1	0	1	1	1	0	0	1	1	1	1	0	0	1	1	1	0	1	0	1	1	1	1	0	0	yes	latinx	upper	man	non.fgen	no	yes	yes
yes	mild	3.86	0	0	0	0	0	0	0	0	0	0	1	0	0	0	0	0	0	0	0	0	0	0	0	0	0	0	0	0	1	0	yes	latinx	upper	woman	fgen	no	yes	yes
yes	severe	2.9	0	1	0	0	0	0	0	1	0	0	0	0	0	1	1	1	0	1	1	1	1	0	0	0	1	1	1	1	0	0	yes	latinx	upper	woman	fgen	yes	sometimes	yes
no		3.3	NA	NA	NA	NA	NA	NA	NA	NA	NA	NA	NA	NA	NA	NA	NA	NA	NA	NA	NA	NA	NA	NA	NA	NA	NA	NA	NA	NA	NA	NA	yes	latinx	upper	man	fgen	no	yes	no
no		3.3	NA	NA	NA	NA	NA	NA	NA	NA	NA	NA	NA	NA	NA	NA	NA	NA	NA	NA	NA	NA	NA	NA	NA	NA	NA	NA	NA	NA	NA	NA	yes	white	upper	woman	fgen	no	yes	no
no		3.6	NA	NA	NA	NA	NA	NA	NA	NA	NA	NA	NA	NA	NA	NA	NA	NA	NA	NA	NA	NA	NA	NA	NA	NA	NA	NA	NA	NA	NA	NA	yes	latinx	upper	woman	fgen	no	yes	no
no		4	NA	NA	NA	NA	NA	NA	NA	NA	NA	NA	NA	NA	NA	NA	NA	NA	NA	NA	NA	NA	NA	NA	NA	NA	NA	NA	NA	NA	NA	NA	yes	asian	upper	woman	non.fgen	no	yes	no
no		4	NA	NA	NA	NA	NA	NA	NA	NA	NA	NA	NA	NA	NA	NA	NA	NA	NA	NA	NA	NA	NA	NA	NA	NA	NA	NA	NA	NA	NA	NA	yes	white	upper	woman	non.fgen	no	yes	no
decline		3.3	NA	NA	NA	NA	NA	NA	NA	NA	NA	NA	NA	NA	NA	NA	NA	NA	NA	NA	NA	NA	NA	NA	NA	NA	NA	NA	NA	NA	NA	NA	yes	asian	upper	man	fgen	no	yes	NA
no		4	NA	NA	NA	NA	NA	NA	NA	NA	NA	NA	NA	NA	NA	NA	NA	NA	NA	NA	NA	NA	NA	NA	NA	NA	NA	NA	NA	NA	NA	NA	yes	latinx	upper	man	fgen	no	yes	no
yes	mild	3.85	0	0	0	0	0	0	0	0	0	0	1	0	0	0	0	0	0	0	1	1	0	0	0	0	1	0	0	0	0	0	yes	black	upper	woman	fgen	no	yes	yes
yes	little	3.78	0	0	0	0	0	0	0	1	0	0	0	0	0	1	0	0	0	1	1	1	0	0	0	0	1	1	0	0	0	0	yes	NA	upper	woman	fgen	yes	sometimes	yes
no		3.83	NA	NA	NA	NA	NA	NA	NA	NA	NA	NA	NA	NA	NA	NA	NA	NA	NA	NA	NA	NA	NA	NA	NA	NA	NA	NA	NA	NA	NA	NA	yes	white	upper	woman	fgen	no	yes	no
decline		2.8	NA	NA	NA	NA	NA	NA	NA	NA	NA	NA	NA	NA	NA	NA	NA	NA	NA	NA	NA	NA	NA	NA	NA	NA	NA	NA	NA	NA	NA	NA	yes	black	upper	woman	non.fgen	no	sometimes	NA
yes	mild	3.67	0	0	0	0	0	0	1	0	0	0	0	0	0	0	0	0	0	0	0	0	0	1	1	1	0	0	0	0	0	0	yes	latinx	upper	man	non.fgen	no	yes	yes
yes	moderate	3.06	1	1	0	1	1	0	0	1	1	1	0	0	1	1	0	0	1	0	0	1	0	0	0	0	1	1	1	0	0	0	yes	latinx	upper	man	non.fgen	no	yes	yes
yes	moderate	2.2	1	0	1	0	0	0	0	1	1	0	0	0	0	0	1	0	0	0	1	1	0	1	0	1	1	1	1	0	0	0	yes	black	upper	woman	non.fgen	yes	sometimes	yes
yes	moderate	3.56	0	1	0	0	0	0	1	1	0	0	0	0	0	0	0	0	0	0	0	1	0	0	0	1	0	1	0	1	0	0	yes	NA	upper	woman	non.fgen	no	yes	yes
no		3.9	NA	NA	NA	NA	NA	NA	NA	NA	NA	NA	NA	NA	NA	NA	NA	NA	NA	NA	NA	NA	NA	NA	NA	NA	NA	NA	NA	NA	NA	NA	yes	white	lower	man	non.fgen	no	yes	no
yes	moderate	3.1	1	0	0	0	0	0	0	1	0	0	0	0	1	1	0	0	1	1	0	0	1	1	0	0	0	1	0	1	0	0	yes	latinx	upper	woman	non.fgen	yes	yes	yes
yes	moderate	3.8	0	0	0	1	0	1	0	0	0	1	0	0	0	0	0	1	0	0	1	1	0	0	0	0	1	1	0	0	0	0	yes	white	upper	woman	non.fgen	yes	sometimes	yes
yes	moderate	3.3	0	0	0	1	1	0	1	1	0	0	0	0	0	0	0	0	1	0	0	0	0	0	0	0	1	1	1	0	0	0	yes	latinx	upper	man	fgen	yes	sometimes	yes
decline		3.92	NA	NA	NA	NA	NA	NA	NA	NA	NA	NA	NA	NA	NA	NA	NA	NA	NA	NA	NA	NA	NA	NA	NA	NA	NA	NA	NA	NA	NA	NA	yes	asian	upper	woman	non.fgen	no	yes	NA
yes	severe	decline	1	0	0	1	1	0	1	1	1	0	0	0	0	0	1	0	1	1	1	1	0	0	0	0	1	1	1	1	0	0	yes	latinx	upper	woman	fgen	no	sometimes	yes
yes	moderate	4	0	0	1	0	0	0	0	1	0	0	0	0	0	0	0	1	0	1	0	0	0	0	0	1	1	0	1	0	0	0	yes	white	upper	woman	non.fgen	yes	sometimes	yes
yes	mild	2.51	0	0	0	0	1	1	1	1	1	1	0	0	0	1	1	0	1	1	1	0	0	0	0	0	0	1	1	1	0	0	yes	latinx	upper	woman	fgen	no	sometimes	yes
yes	severe	3.75	1	1	1	1	1	1	0	1	1	0	0	0	0	1	1	1	0	1	1	1	1	1	1	1	1	1	1	1	0	0	yes	asian	upper	NA	non.fgen	yes	sometimes	yes
yes	severe	3.22	1	0	0	0	1	1	0	1	1	0	0	0	1	1	1	0	1	1	0	0	0	0	0	0	0	0	1	1	0	0	yes	latinx	lower	woman	fgen	no	sometimes	yes
no		3.1	NA	NA	NA	NA	NA	NA	NA	NA	NA	NA	NA	NA	NA	NA	NA	NA	NA	NA	NA	NA	NA	NA	NA	NA	NA	NA	NA	NA	NA	NA	yes	latinx	upper	man	fgen	no	no	no
yes	mild	2.9	1	1	1	1	1	1	1	1	1	1	0	0	1	1	1	1	0	1	0	0	0	0	0	0	1	0	1	0	0	0	yes	white	upper	man	NA	no	sometimes	yes
yes	mild	3	0	0	0	0	0	0	0	0	0	0	0	0	0	1	0	0	1	1	0	0	0	0	0	0	1	1	1	1	0	0	yes	latinx	upper	woman	fgen	yes	yes	yes
yes	mild	3.2	0	0	0	0	1	1	1	1	1	0	0	0	0	0	1	0	0	0	0	0	0	1	0	0	0	0	0	1	0	0	yes	black	upper	man	fgen	no	sometimes	yes
yes	little	3.4	0	0	0	0	0	0	0	0	0	0	1	0	0	0	0	0	0	0	0	0	0	0	0	0	0	0	0	0	1	0	yes	white	upper	woman	fgen	no	yes	yes
yes	mild	3.39	0	1	1	1	1	1	1	1	0	0	0	0	1	1	1	1	0	1	1	1	1	1	1	1	1	1	1	1	0	0	yes	white	upper	woman	fgen	no	sometimes	yes
yes	mild	2.43	0	0	1	1	1	0	0	1	1	0	0	0	1	1	1	1	0	1	1	0	0	0	0	0	1	1	1	0	0	0	yes	latinx	upper	woman	fgen	no	sometimes	yes
yes	little	2.6	0	1	0	1	1	1	0	0	0	0	0	0	1	0	1	1	0	0	1	1	1	1	0	1	1	0	1	0	0	0	yes	asian	upper	woman	fgen	no	no	yes
yes	moderate	3.48	1	1	1	1	1	1	1	0	1	0	0	0	0	1	1	1	1	1	1	1	0	0	0	0	1	1	1	1	0	0	yes	NA	upper	woman	non.fgen	no	yes	yes
no		4	NA	NA	NA	NA	NA	NA	NA	NA	NA	NA	NA	NA	NA	NA	NA	NA	NA	NA	NA	NA	NA	NA	NA	NA	NA	NA	NA	NA	NA	NA	yes	white	lower	man	fgen	no	sometimes	no
yes	mild	3.75	0	0	0	0	0	0	1	0	0	0	0	0	0	0	0	0	0	0	0	0	0	0	0	0	1	1	0	0	0	0	yes	white	upper	woman	non.fgen	yes	sometimes	yes
no		4	NA	NA	NA	NA	NA	NA	NA	NA	NA	NA	NA	NA	NA	NA	NA	NA	NA	NA	NA	NA	NA	NA	NA	NA	NA	NA	NA	NA	NA	NA	yes	white	upper	woman	non.fgen	no	yes	no
yes	moderate	3.33	0	0	0	1	1	1	1	0	0	1	0	0	0	1	1	1	0	0	0	0	0	0	0	0	1	1	1	0	0	0	yes	latinx	upper	man	non.fgen	no	yes	yes
decline		3	NA	NA	NA	NA	NA	NA	NA	NA	NA	NA	NA	NA	NA	NA	NA	NA	NA	NA	NA	NA	NA	NA	NA	NA	NA	NA	NA	NA	NA	NA	yes	asian	upper	woman	fgen	no	yes	NA
no		2.35	NA	NA	NA	NA	NA	NA	NA	NA	NA	NA	NA	NA	NA	NA	NA	NA	NA	NA	NA	NA	NA	NA	NA	NA	NA	NA	NA	NA	NA	NA	yes	asian	upper	woman	non.fgen	no	sometimes	no
decline		4	NA	NA	NA	NA	NA	NA	NA	NA	NA	NA	NA	NA	NA	NA	NA	NA	NA	NA	NA	NA	NA	NA	NA	NA	NA	NA	NA	NA	NA	NA	yes	latinx	upper	woman	NA	no	sometimes	NA
yes	mild	4	0	0	0	0	0	0	0	1	1	1	0	0	1	1	1	0	1	1	1	1	0	0	0	0	0	0	1	0	0	0	yes	white	upper	woman	non.fgen	yes	yes	yes
no		3.56	NA	NA	NA	NA	NA	NA	NA	NA	NA	NA	NA	NA	NA	NA	NA	NA	NA	NA	NA	NA	NA	NA	NA	NA	NA	NA	NA	NA	NA	NA	yes	NA	upper	man	non.fgen	no	yes	no
no		3.12	NA	NA	NA	NA	NA	NA	NA	NA	NA	NA	NA	NA	NA	NA	NA	NA	NA	NA	NA	NA	NA	NA	NA	NA	NA	NA	NA	NA	NA	NA	yes	white	lower	woman	fgen	no	no	no
no		3	NA	NA	NA	NA	NA	NA	NA	NA	NA	NA	NA	NA	NA	NA	NA	NA	NA	NA	NA	NA	NA	NA	NA	NA	NA	NA	NA	NA	NA	NA	yes	latinx	upper	woman	fgen	no	no	no
no		3.25	NA	NA	NA	NA	NA	NA	NA	NA	NA	NA	NA	NA	NA	NA	NA	NA	NA	NA	NA	NA	NA	NA	NA	NA	NA	NA	NA	NA	NA	NA	yes	white	upper	woman	non.fgen	no	sometimes	no
yes	little	3.1	0	0	0	0	0	0	0	0	0	0	1	0	0	0	0	0	0	0	0	0	0	0	0	0	0	0	0	0	1	0	yes	white	upper	man	non.fgen	no	sometimes	yes
yes	mild	3.86	0	1	0	1	1	1	1	1	0	0	0	0	0	1	0	1	0	0	1	1	1	1	1	1	1	1	1	0	0	0	yes	white	upper	man	fgen	no	yes	yes
no		3.6	NA	NA	NA	NA	NA	NA	NA	NA	NA	NA	NA	NA	NA	NA	NA	NA	NA	NA	NA	NA	NA	NA	NA	NA	NA	NA	NA	NA	NA	NA	yes	latinx	upper	woman	fgen	no	yes	no
no		3.44	NA	NA	NA	NA	NA	NA	NA	NA	NA	NA	NA	NA	NA	NA	NA	NA	NA	NA	NA	NA	NA	NA	NA	NA	NA	NA	NA	NA	NA	NA	yes	latinx	upper	woman	fgen	no	sometimes	no
decline		3	NA	NA	NA	NA	NA	NA	NA	NA	NA	NA	NA	NA	NA	NA	NA	NA	NA	NA	NA	NA	NA	NA	NA	NA	NA	NA	NA	NA	NA	NA	yes	latinx	upper	man	fgen	no	sometimes	NA
yes	mild	4	0	0	0	1	1	1	1	0	0	0	0	0	0	0	0	0	0	0	1	0	0	1	0	1	0	0	0	0	0	0	yes	white	upper	woman	non.fgen	no	yes	yes
decline		3.47	NA	NA	NA	NA	NA	NA	NA	NA	NA	NA	NA	NA	NA	NA	NA	NA	NA	NA	NA	NA	NA	NA	NA	NA	NA	NA	NA	NA	NA	NA	yes	asian	upper	woman	non.fgen	no	sometimes	NA
yes	little	3.4	1	0	0	1	0	1	0	0	1	0	0	0	0	1	1	0	0	1	0	0	0	1	0	1	1	0	0	1	0	0	yes	black	upper	woman	fgen	no	yes	yes
yes	little	3.6	0	0	0	0	0	0	0	0	0	0	1	0	0	0	0	0	0	0	0	0	0	0	0	0	0	0	0	0	1	0	yes	white	upper	woman	non.fgen	yes	sometimes	yes
yes	mild	4	0	1	1	1	1	1	1	1	0	1	0	0	1	1	0	1	1	1	0	0	0	0	0	0	0	0	0	0	0	0	yes	white	upper	woman	non.fgen	yes	yes	yes
yes	moderate	3.4	1	0	1	1	1	1	1	0	1	1	0	0	1	0	1	0	1	0	0	0	0	0	0	0	0	1	0	0	0	0	yes	black	upper	woman	non.fgen	yes	no	yes
yes	mild	3.9	1	1	1	0	0	0	0	1	1	0	0	0	0	1	1	1	0	1	1	1	1	0	1	0	1	1	1	1	0	0	yes	latinx	upper	woman	fgen	no	no	yes
no		3.83	NA	NA	NA	NA	NA	NA	NA	NA	NA	NA	NA	NA	NA	NA	NA	NA	NA	NA	NA	NA	NA	NA	NA	NA	NA	NA	NA	NA	NA	NA	yes	white	upper	man	non.fgen	no	sometimes	no
yes	moderate	3.8	1	1	1	1	1	1	1	1	1	0	0	0	0	0	1	1	0	1	1	1	1	1	1	1	1	0	1	0	0	0	yes	white	upper	woman	non.fgen	no	yes	yes
decline		3	NA	NA	NA	NA	NA	NA	NA	NA	NA	NA	NA	NA	NA	NA	NA	NA	NA	NA	NA	NA	NA	NA	NA	NA	NA	NA	NA	NA	NA	NA	yes	white	upper	man	non.fgen	no	yes	NA
yes	little	3.9	0	0	0	0	0	0	0	0	0	0	1	0	0	0	0	0	0	0	0	0	0	0	0	0	0	0	0	0	1	0	yes	NA	upper	man	NA	no	yes	yes
yes	little	2.5	0	1	0	0	0	0	0	0	1	0	0	0	0	1	0	1	0	1	0	0	0	0	0	0	1	1	0	1	0	0	yes	latinx	upper	woman	fgen	no	sometimes	yes
yes	moderate	3.3	1	0	1	0	1	0	0	1	0	1	0	0	1	1	1	1	1	1	0	0	0	0	0	0	1	1	0	1	0	0	yes	NA	upper	woman	fgen	no	yes	yes
yes	little	3.96	0	1	0	0	0	0	0	0	1	0	0	0	0	0	0	1	0	1	0	0	0	0	0	0	1	0	0	0	0	0	yes	white	upper	woman	non.fgen	no	no	yes
no		4	NA	NA	NA	NA	NA	NA	NA	NA	NA	NA	NA	NA	NA	NA	NA	NA	NA	NA	NA	NA	NA	NA	NA	NA	NA	NA	NA	NA	NA	NA	yes	latinx	upper	man	non.fgen	no	yes	no
no		4	NA	NA	NA	NA	NA	NA	NA	NA	NA	NA	NA	NA	NA	NA	NA	NA	NA	NA	NA	NA	NA	NA	NA	NA	NA	NA	NA	NA	NA	NA	yes	white	upper	woman	non.fgen	no	yes	no
yes	mild	3.2	0	0	0	1	1	1	1	0	0	0	0	0	0	0	1	0	0	0	1	1	0	0	0	0	1	1	1	0	0	0	yes	asian	upper	woman	fgen	no	sometimes	yes
no		3.2	NA	NA	NA	NA	NA	NA	NA	NA	NA	NA	NA	NA	NA	NA	NA	NA	NA	NA	NA	NA	NA	NA	NA	NA	NA	NA	NA	NA	NA	NA	yes	latinx	upper	man	fgen	no	yes	no
yes	mild	3.75	0	1	0	1	1	1	1	1	0	1	0	0	0	0	0	0	0	0	0	0	0	0	0	0	1	1	0	0	0	0	yes	white	upper	woman	non.fgen	NA	yes	yes
no		4	NA	NA	NA	NA	NA	NA	NA	NA	NA	NA	NA	NA	NA	NA	NA	NA	NA	NA	NA	NA	NA	NA	NA	NA	NA	NA	NA	NA	NA	NA	yes	white	lower	man	non.fgen	yes	yes	no
decline		3.4	NA	NA	NA	NA	NA	NA	NA	NA	NA	NA	NA	NA	NA	NA	NA	NA	NA	NA	NA	NA	NA	NA	NA	NA	NA	NA	NA	NA	NA	NA	yes	white	lower	woman	fgen	no	yes	NA
no		3.51	NA	NA	NA	NA	NA	NA	NA	NA	NA	NA	NA	NA	NA	NA	NA	NA	NA	NA	NA	NA	NA	NA	NA	NA	NA	NA	NA	NA	NA	NA	yes	white	upper	man	non.fgen	no	yes	no
no		3.9	NA	NA	NA	NA	NA	NA	NA	NA	NA	NA	NA	NA	NA	NA	NA	NA	NA	NA	NA	NA	NA	NA	NA	NA	NA	NA	NA	NA	NA	NA	yes	white	upper	woman	non.fgen	no	sometimes	no
no		decline	NA	NA	NA	NA	NA	NA	NA	NA	NA	NA	NA	NA	NA	NA	NA	NA	NA	NA	NA	NA	NA	NA	NA	NA	NA	NA	NA	NA	NA	NA	yes	NA	upper	woman	NA	NA	NA	no
decline		4	NA	NA	NA	NA	NA	NA	NA	NA	NA	NA	NA	NA	NA	NA	NA	NA	NA	NA	NA	NA	NA	NA	NA	NA	NA	NA	NA	NA	NA	NA	yes	asian	upper	woman	non.fgen	no	NA	NA
no		3.35	NA	NA	NA	NA	NA	NA	NA	NA	NA	NA	NA	NA	NA	NA	NA	NA	NA	NA	NA	NA	NA	NA	NA	NA	NA	NA	NA	NA	NA	NA	yes	latinx	upper	woman	fgen	no	yes	no
decline		4	NA	NA	NA	NA	NA	NA	NA	NA	NA	NA	NA	NA	NA	NA	NA	NA	NA	NA	NA	NA	NA	NA	NA	NA	NA	NA	NA	NA	NA	NA	yes	white	NA	man	fgen	no	yes	NA
no		3.39	NA	NA	NA	NA	NA	NA	NA	NA	NA	NA	NA	NA	NA	NA	NA	NA	NA	NA	NA	NA	NA	NA	NA	NA	NA	NA	NA	NA	NA	NA	yes	white	upper	woman	fgen	no	yes	no
no		4	NA	NA	NA	NA	NA	NA	NA	NA	NA	NA	NA	NA	NA	NA	NA	NA	NA	NA	NA	NA	NA	NA	NA	NA	NA	NA	NA	NA	NA	NA	yes	white	lower	man	non.fgen	no	yes	no
yes	little	3.53	0	0	1	0	0	0	0	0	0	0	1	0	0	0	0	0	0	0	0	0	0	0	0	0	0	0	0	0	1	0	yes	latinx	upper	woman	fgen	yes	sometimes	yes
no		3.1	NA	NA	NA	NA	NA	NA	NA	NA	NA	NA	NA	NA	NA	NA	NA	NA	NA	NA	NA	NA	NA	NA	NA	NA	NA	NA	NA	NA	NA	NA	yes	white	lower	man	non.fgen	no	sometimes	no
no		3.96	NA	NA	NA	NA	NA	NA	NA	NA	NA	NA	NA	NA	NA	NA	NA	NA	NA	NA	NA	NA	NA	NA	NA	NA	NA	NA	NA	NA	NA	NA	yes	white	upper	man	non.fgen	no	yes	no
decline		3.15	NA	NA	NA	NA	NA	NA	NA	NA	NA	NA	NA	NA	NA	NA	NA	NA	NA	NA	NA	NA	NA	NA	NA	NA	NA	NA	NA	NA	NA	NA	yes	asian	upper	woman	fgen	no	no	NA
yes	mild	3.4	1	0	0	0	0	0	0	0	0	0	0	0	1	0	0	0	1	1	0	1	0	0	0	0	1	1	0	1	0	0	yes	white	upper	woman	fgen	yes	yes	yes
no		4	NA	NA	NA	NA	NA	NA	NA	NA	NA	NA	NA	NA	NA	NA	NA	NA	NA	NA	NA	NA	NA	NA	NA	NA	NA	NA	NA	NA	NA	NA	yes	NA	upper	woman	non.fgen	no	yes	no
decline		4	NA	NA	NA	NA	NA	NA	NA	NA	NA	NA	NA	NA	NA	NA	NA	NA	NA	NA	NA	NA	NA	NA	NA	NA	NA	NA	NA	NA	NA	NA	yes	asian	upper	woman	fgen	no	yes	NA
yes	mild	3.03	0	1	1	1	0	1	0	1	0	0	0	0	0	0	0	0	0	1	0	0	0	0	0	0	1	1	1	0	0	0	yes	latinx	upper	woman	fgen	no	sometimes	yes
yes	moderate	3.7	1	1	1	0	1	0	0	1	1	1	0	0	1	1	1	1	1	1	1	1	1	1	1	1	1	1	1	1	0	0	yes	asian	upper	woman	non.fgen	NA	yes	yes
yes	moderate	3.03	1	1	0	1	0	1	0	1	1	1	0	0	0	1	1	1	1	0	0	0	0	0	0	0	1	0	1	0	0	0	yes	white	upper	woman	non.fgen	no	yes	yes
decline		3	NA	NA	NA	NA	NA	NA	NA	NA	NA	NA	NA	NA	NA	NA	NA	NA	NA	NA	NA	NA	NA	NA	NA	NA	NA	NA	NA	NA	NA	NA	yes	latinx	lower	woman	fgen	no	NA	NA
yes	moderate	3.83	0	1	1	0	1	1	1	0	1	0	0	0	0	1	1	1	0	1	0	1	1	0	1	0	1	1	1	0	0	0	yes	asian	upper	woman	non.fgen	yes	yes	yes
yes	severe	3.92	0	0	0	1	0	1	1	0	0	1	0	0	0	0	0	0	0	0	0	0	0	0	0	0	1	1	0	0	0	0	yes	asian	upper	NA	non.fgen	yes	yes	yes
yes	moderate	3.97	0	0	0	0	0	0	0	0	0	0	0	0	0	1	0	0	0	0	0	0	0	0	0	0	1	1	0	0	0	0	yes	NA	upper	NA	NA	no	NA	yes
decline		3.8	NA	NA	NA	NA	NA	NA	NA	NA	NA	NA	NA	NA	NA	NA	NA	NA	NA	NA	NA	NA	NA	NA	NA	NA	NA	NA	NA	NA	NA	NA	yes	white	upper	woman	non.fgen	no	yes	NA
decline		4	NA	NA	NA	NA	NA	NA	NA	NA	NA	NA	NA	NA	NA	NA	NA	NA	NA	NA	NA	NA	NA	NA	NA	NA	NA	NA	NA	NA	NA	NA	yes	asian	upper	man	non.fgen	yes	yes	NA
decline		2.89	NA	NA	NA	NA	NA	NA	NA	NA	NA	NA	NA	NA	NA	NA	NA	NA	NA	NA	NA	NA	NA	NA	NA	NA	NA	NA	NA	NA	NA	NA	yes	latinx	upper	woman	fgen	no	no	NA
no		3.7	NA	NA	NA	NA	NA	NA	NA	NA	NA	NA	NA	NA	NA	NA	NA	NA	NA	NA	NA	NA	NA	NA	NA	NA	NA	NA	NA	NA	NA	NA	yes	asian	upper	man	non.fgen	no	yes	no
yes	mild	3.55	0	0	1	0	0	0	0	0	0	0	0	0	0	0	0	0	1	1	1	1	1	1	0	1	1	1	1	1	0	0	yes	NA	upper	woman	non.fgen	yes	yes	yes
yes	mild	2.77	0	0	0	0	0	0	0	1	0	0	0	0	1	0	0	0	0	1	0	1	0	0	0	0	0	0	1	0	0	0	yes	black	upper	woman	fgen	no	yes	yes
no		3.67	NA	NA	NA	NA	NA	NA	NA	NA	NA	NA	NA	NA	NA	NA	NA	NA	NA	NA	NA	NA	NA	NA	NA	NA	NA	NA	NA	NA	NA	NA	yes	white	upper	man	fgen	yes	sometimes	no
no		4	NA	NA	NA	NA	NA	NA	NA	NA	NA	NA	NA	NA	NA	NA	NA	NA	NA	NA	NA	NA	NA	NA	NA	NA	NA	NA	NA	NA	NA	NA	yes	white	upper	man	fgen	no	no	no
yes	moderate	3.3	1	1	1	0	0	0	0	1	1	0	0	0	0	1	1	1	0	1	0	0	1	0	0	0	1	1	1	1	0	0	yes	latinx	upper	woman	fgen	yes	sometimes	yes
no		3.61	NA	NA	NA	NA	NA	NA	NA	NA	NA	NA	NA	NA	NA	NA	NA	NA	NA	NA	NA	NA	NA	NA	NA	NA	NA	NA	NA	NA	NA	NA	yes	white	upper	woman	non.fgen	no	yes	no
no		3	NA	NA	NA	NA	NA	NA	NA	NA	NA	NA	NA	NA	NA	NA	NA	NA	NA	NA	NA	NA	NA	NA	NA	NA	NA	NA	NA	NA	NA	NA	yes	latinx	upper	woman	fgen	no	sometimes	no
no		2.7	NA	NA	NA	NA	NA	NA	NA	NA	NA	NA	NA	NA	NA	NA	NA	NA	NA	NA	NA	NA	NA	NA	NA	NA	NA	NA	NA	NA	NA	NA	yes	latinx	upper	woman	fgen	no	sometimes	no
yes	little	4	1	1	1	1	1	1	1	1	1	0	0	0	1	1	1	1	0	0	1	0	1	1	1	1	0	0	1	1	0	0	yes	white	lower	woman	non.fgen	no	yes	yes
yes	mild	3.05	1	0	1	0	0	0	1	0	0	0	0	0	0	0	1	0	1	1	1	0	0	0	0	0	1	1	0	0	0	0	yes	asian	NA	man	non.fgen	no	yes	yes
yes	moderate	decline	1	0	1	1	1	0	0	1	1	0	0	0	1	1	1	1	0	1	0	1	0	1	1	1	1	0	1	1	0	0	yes	latinx	NA	woman	non.fgen	yes	sometimes	yes
no		3.7	NA	NA	NA	NA	NA	NA	NA	NA	NA	NA	NA	NA	NA	NA	NA	NA	NA	NA	NA	NA	NA	NA	NA	NA	NA	NA	NA	NA	NA	NA	yes	asian	upper	woman	fgen	no	sometimes	no
yes	mild	3.4	1	0	0	0	0	0	0	0	1	0	0	0	0	0	1	0	0	1	1	1	1	1	1	0	1	1	1	1	0	0	yes	white	upper	man	non.fgen	no	yes	yes
no		2.95	NA	NA	NA	NA	NA	NA	NA	NA	NA	NA	NA	NA	NA	NA	NA	NA	NA	NA	NA	NA	NA	NA	NA	NA	NA	NA	NA	NA	NA	NA	yes	white	lower	man	fgen	NA	yes	no
yes	mild	3.6	0	1	0	0	0	1	1	1	0	1	0	1	0	0	1	1	0	0	1	0	0	0	0	0	1	0	0	0	0	0	yes	white	upper	woman	non.fgen	no	yes	yes
yes	severe	3.49	0	1	1	1	1	1	1	1	1	1	0	0	0	1	0	0	1	1	0	0	0	0	0	0	0	0	0	0	0	0	yes	white	upper	woman	non.fgen	no	sometimes	yes
no		3.4	NA	NA	NA	NA	NA	NA	NA	NA	NA	NA	NA	NA	NA	NA	NA	NA	NA	NA	NA	NA	NA	NA	NA	NA	NA	NA	NA	NA	NA	NA	yes	asian	upper	woman	non.fgen	no	yes	no
yes	mild	3.71	1	0	1	1	1	0	1	1	1	0	0	0	0	1	1	1	1	1	1	1	1	0	0	0	1	1	1	1	0	0	yes	white	upper	woman	non.fgen	no	sometimes	yes
yes	mild	4	0	1	1	1	1	0	1	1	1	1	0	0	0	1	1	1	0	0	0	1	0	0	0	0	1	1	1	0	0	0	yes	white	upper	man	fgen	yes	no	yes
yes	little	3.8	0	0	0	0	0	0	0	0	0	0	0	0	0	1	1	1	0	0	0	0	0	0	0	0	1	1	0	1	0	0	yes	latinx	upper	woman	fgen	no	yes	yes
yes	little	3.02	0	0	0	1	1	0	0	0	1	0	0	0	0	0	0	0	0	0	1	1	0	0	0	0	0	1	0	0	0	0	yes	latinx	lower	woman	fgen	no	no	yes
yes	mild	3.3	0	0	1	1	1	1	1	1	1	0	0	0	1	1	1	1	0	1	1	1	0	0	0	0	1	0	1	1	0	0	yes	latinx	upper	woman	fgen	yes	sometimes	yes
no		3.5	NA	NA	NA	NA	NA	NA	NA	NA	NA	NA	NA	NA	NA	NA	NA	NA	NA	NA	NA	NA	NA	NA	NA	NA	NA	NA	NA	NA	NA	NA	yes	latinx	upper	woman	fgen	no	yes	no
yes	little	3.62	0	0	0	0	0	0	1	0	1	0	0	0	0	0	0	0	0	0	0	0	0	0	0	0	0	1	0	0	0	0	yes	asian	upper	woman	non.fgen	no	yes	yes
yes	mild	3.29	1	1	0	1	1	1	1	1	0	1	0	0	1	1	1	1	0	1	0	0	0	0	0	0	0	1	1	1	0	0	yes	latinx	lower	woman	fgen	no	yes	yes
no		3.08	NA	NA	NA	NA	NA	NA	NA	NA	NA	NA	NA	NA	NA	NA	NA	NA	NA	NA	NA	NA	NA	NA	NA	NA	NA	NA	NA	NA	NA	NA	yes	asian	lower	woman	fgen	no	yes	no
yes	moderate	3.1	1	0	1	0	0	0	0	1	0	1	0	0	1	1	1	0	1	1	1	0	0	0	0	0	1	1	1	0	0	0	yes	asian	upper	woman	fgen	yes	sometimes	yes
yes	moderate	3.6	1	0	1	0	0	0	0	0	1	1	0	0	0	0	1	0	0	1	0	0	1	0	1	0	0	0	1	1	0	0	yes	white	upper	woman	fgen	yes	yes	yes
decline		3.8	NA	NA	NA	NA	NA	NA	NA	NA	NA	NA	NA	NA	NA	NA	NA	NA	NA	NA	NA	NA	NA	NA	NA	NA	NA	NA	NA	NA	NA	NA	yes	white	upper	woman	fgen	no	yes	NA
decline		decline	NA	NA	NA	NA	NA	NA	NA	NA	NA	NA	NA	NA	NA	NA	NA	NA	NA	NA	NA	NA	NA	NA	NA	NA	NA	NA	NA	NA	NA	NA	yes	NA	lower	NA	NA	NA	sometimes	NA
no		3.78	NA	NA	NA	NA	NA	NA	NA	NA	NA	NA	NA	NA	NA	NA	NA	NA	NA	NA	NA	NA	NA	NA	NA	NA	NA	NA	NA	NA	NA	NA	yes	white	upper	woman	non.fgen	no	yes	no
yes	mild	3.54	1	1	1	0	1	0	1	0	1	0	0	0	1	0	1	1	1	1	1	1	1	1	0	1	1	1	1	1	0	0	yes	NA	upper	man	fgen	yes	yes	yes
yes	moderate	2.8	0	0	0	0	0	0	0	1	0	0	0	0	1	0	1	1	1	0	0	0	0	0	0	0	0	1	0	0	0	0	yes	NA	upper	woman	non.fgen	no	no	yes
yes	moderate	3.34	1	1	1	0	0	0	0	0	1	0	0	0	0	0	0	1	0	1	0	0	0	0	0	0	0	0	0	0	0	0	yes	white	upper	woman	non.fgen	yes	yes	yes
no		2.8	NA	NA	NA	NA	NA	NA	NA	NA	NA	NA	NA	NA	NA	NA	NA	NA	NA	NA	NA	NA	NA	NA	NA	NA	NA	NA	NA	NA	NA	NA	yes	asian	upper	woman	non.fgen	no	yes	no
yes	moderate	3.25	0	0	0	1	0	1	0	1	1	0	0	0	0	1	1	1	0	0	0	1	0	0	0	0	0	0	1	0	0	0	yes	white	upper	woman	non.fgen	yes	yes	yes
yes	moderate	3.6	0	1	1	1	1	1	1	1	1	1	0	0	0	1	1	0	0	1	0	0	0	0	0	0	0	1	1	1	0	0	yes	white	upper	woman	non.fgen	no	sometimes	yes
yes	mild	3	1	0	1	0	0	1	0	0	1	0	0	0	0	1	1	0	1	1	0	0	0	0	0	0	1	1	1	1	0	0	yes	white	upper	woman	non.fgen	no	sometimes	yes
no		3.3	NA	NA	NA	NA	NA	NA	NA	NA	NA	NA	NA	NA	NA	NA	NA	NA	NA	NA	NA	NA	NA	NA	NA	NA	NA	NA	NA	NA	NA	NA	yes	white	upper	woman	non.fgen	no	yes	no
no		3.1	NA	NA	NA	NA	NA	NA	NA	NA	NA	NA	NA	NA	NA	NA	NA	NA	NA	NA	NA	NA	NA	NA	NA	NA	NA	NA	NA	NA	NA	NA	yes	latinx	upper	woman	non.fgen	no	sometimes	no
yes	little	3.58	0	0	1	1	1	1	1	1	0	0	0	0	0	0	0	0	0	1	1	1	1	1	1	1	1	1	1	1	0	0	yes	NA	upper	woman	non.fgen	no	yes	yes
decline		4	NA	NA	NA	NA	NA	NA	NA	NA	NA	NA	NA	NA	NA	NA	NA	NA	NA	NA	NA	NA	NA	NA	NA	NA	NA	NA	NA	NA	NA	NA	yes	white	upper	woman	non.fgen	yes	sometimes	NA
yes	moderate	3.3	1	1	1	1	1	0	1	0	1	1	0	0	0	1	1	1	0	0	0	1	1	0	0	1	0	0	1	1	0	0	yes	latinx	upper	woman	non.fgen	no	sometimes	yes
decline		3.34	NA	NA	NA	NA	NA	NA	NA	NA	NA	NA	NA	NA	NA	NA	NA	NA	NA	NA	NA	NA	NA	NA	NA	NA	NA	NA	NA	NA	NA	NA	yes	latinx	upper	man	fgen	yes	sometimes	NA
yes	little	4	0	0	0	0	1	0	1	0	0	0	0	0	0	0	0	0	1	0	0	0	0	0	0	0	1	1	1	1	0	0	yes	NA	lower	man	non.fgen	yes	yes	yes
yes	severe	3.88	0	0	1	0	0	0	0	1	1	0	0	0	1	0	0	1	0	0	1	1	1	1	1	0	1	0	0	0	0	0	yes	latinx	upper	woman	fgen	NA	no	yes
decline		3.8	NA	NA	NA	NA	NA	NA	NA	NA	NA	NA	NA	NA	NA	NA	NA	NA	NA	NA	NA	NA	NA	NA	NA	NA	NA	NA	NA	NA	NA	NA	yes	NA	lower	man	non.fgen	NA	sometimes	NA
yes	mild	3.53	0	0	1	0	0	0	0	0	0	0	0	0	0	0	0	0	0	0	0	0	0	0	0	0	1	0	1	1	0	0	yes	white	upper	man	fgen	no	yes	yes
yes	severe	3.9	1	1	1	1	1	1	1	1	1	0	0	0	1	1	1	1	1	1	0	0	0	0	0	0	1	1	0	1	0	0	yes	white	upper	NA	fgen	yes	sometimes	yes
yes	mild	3.5	1	1	1	1	1	1	1	1	1	0	0	0	1	1	1	1	1	1	1	1	1	0	1	0	1	1	1	1	0	0	yes	asian	upper	man	fgen	NA	sometimes	yes
decline		3.16	NA	NA	NA	NA	NA	NA	NA	NA	NA	NA	NA	NA	NA	NA	NA	NA	NA	NA	NA	NA	NA	NA	NA	NA	NA	NA	NA	NA	NA	NA	yes	latinx	upper	woman	fgen	no	sometimes	NA
no		3.74	NA	NA	NA	NA	NA	NA	NA	NA	NA	NA	NA	NA	NA	NA	NA	NA	NA	NA	NA	NA	NA	NA	NA	NA	NA	NA	NA	NA	NA	NA	yes	latinx	upper	woman	fgen	no	no	no
no		decline	NA	NA	NA	NA	NA	NA	NA	NA	NA	NA	NA	NA	NA	NA	NA	NA	NA	NA	NA	NA	NA	NA	NA	NA	NA	NA	NA	NA	NA	NA	yes	NA	lower	woman	non.fgen	no	yes	no
yes	mild	2.8	1	1	1	0	0	0	0	1	1	1	0	0	0	1	1	1	1	1	1	1	0	0	0	0	1	1	1	1	0	0	yes	black	upper	woman	fgen	yes	sometimes	yes
no		3.98	NA	NA	NA	NA	NA	NA	NA	NA	NA	NA	NA	NA	NA	NA	NA	NA	NA	NA	NA	NA	NA	NA	NA	NA	NA	NA	NA	NA	NA	NA	yes	white	lower	man	fgen	no	yes	no
yes	mild	3.73	0	0	1	0	1	1	1	0	0	0	0	0	0	0	1	0	0	1	0	1	0	0	0	0	1	1	0	0	0	0	yes	NA	upper	man	non.fgen	no	sometimes	yes
yes	little	3.1	0	0	0	0	0	0	0	0	0	0	1	0	0	0	0	0	0	0	0	0	0	0	0	0	1	0	1	1	0	0	yes	white	upper	woman	non.fgen	NA	yes	yes
no		3.65	NA	NA	NA	NA	NA	NA	NA	NA	NA	NA	NA	NA	NA	NA	NA	NA	NA	NA	NA	NA	NA	NA	NA	NA	NA	NA	NA	NA	NA	NA	yes	white	upper	man	non.fgen	no	yes	no
no		2.9	NA	NA	NA	NA	NA	NA	NA	NA	NA	NA	NA	NA	NA	NA	NA	NA	NA	NA	NA	NA	NA	NA	NA	NA	NA	NA	NA	NA	NA	NA	yes	white	upper	woman	non.fgen	no	sometimes	no
no		3.7	NA	NA	NA	NA	NA	NA	NA	NA	NA	NA	NA	NA	NA	NA	NA	NA	NA	NA	NA	NA	NA	NA	NA	NA	NA	NA	NA	NA	NA	NA	yes	white	upper	woman	NA	no	yes	no
yes	mild	3.63	0	0	0	1	1	1	1	0	0	0	0	0	0	0	0	0	1	0	0	0	0	0	0	0	0	0	0	0	1	0	yes	white	upper	woman	non.fgen	no	no	yes
decline		2.98	NA	NA	NA	NA	NA	NA	NA	NA	NA	NA	NA	NA	NA	NA	NA	NA	NA	NA	NA	NA	NA	NA	NA	NA	NA	NA	NA	NA	NA	NA	yes	asian	NA	man	NA	NA	NA	NA
decline		3.7	NA	NA	NA	NA	NA	NA	NA	NA	NA	NA	NA	NA	NA	NA	NA	NA	NA	NA	NA	NA	NA	NA	NA	NA	NA	NA	NA	NA	NA	NA	yes	white	upper	man	fgen	no	yes	NA
yes	moderate	3.4	0	0	1	1	1	0	1	0	0	1	0	0	1	0	0	0	0	0	0	0	1	1	0	0	0	0	0	1	0	0	yes	asian	upper	woman	non.fgen	yes	sometimes	yes
decline		2.5	NA	NA	NA	NA	NA	NA	NA	NA	NA	NA	NA	NA	NA	NA	NA	NA	NA	NA	NA	NA	NA	NA	NA	NA	NA	NA	NA	NA	NA	NA	yes	latinx	upper	man	fgen	yes	sometimes	NA
decline		3.2	NA	NA	NA	NA	NA	NA	NA	NA	NA	NA	NA	NA	NA	NA	NA	NA	NA	NA	NA	NA	NA	NA	NA	NA	NA	NA	NA	NA	NA	NA	yes	asian	upper	woman	fgen	no	sometimes	NA
decline		3.5	NA	NA	NA	NA	NA	NA	NA	NA	NA	NA	NA	NA	NA	NA	NA	NA	NA	NA	NA	NA	NA	NA	NA	NA	NA	NA	NA	NA	NA	NA	yes	white	lower	man	fgen	no	yes	NA
no		3.89	NA	NA	NA	NA	NA	NA	NA	NA	NA	NA	NA	NA	NA	NA	NA	NA	NA	NA	NA	NA	NA	NA	NA	NA	NA	NA	NA	NA	NA	NA	yes	latinx	lower	man	non.fgen	no	yes	no
no		3.7	NA	NA	NA	NA	NA	NA	NA	NA	NA	NA	NA	NA	NA	NA	NA	NA	NA	NA	NA	NA	NA	NA	NA	NA	NA	NA	NA	NA	NA	NA	yes	asian	lower	woman	fgen	no	yes	no
yes	moderate	3	1	1	1	1	0	1	1	1	1	1	0	0	1	1	1	1	1	0	0	0	0	1	0	0	0	0	0	1	0	0	yes	white	upper	woman	fgen	yes	yes	yes
decline		3.7	NA	NA	NA	NA	NA	NA	NA	NA	NA	NA	NA	NA	NA	NA	NA	NA	NA	NA	NA	NA	NA	NA	NA	NA	NA	NA	NA	NA	NA	NA	yes	white	upper	man	non.fgen	no	yes	NA
yes	moderate	4	1	1	0	1	0	0	0	0	1	0	0	0	0	1	1	1	1	0	0	0	0	0	0	0	1	1	0	1	0	0	yes	white	upper	man	non.fgen	no	sometimes	yes
decline		3.2	NA	NA	NA	NA	NA	NA	NA	NA	NA	NA	NA	NA	NA	NA	NA	NA	NA	NA	NA	NA	NA	NA	NA	NA	NA	NA	NA	NA	NA	NA	yes	latinx	upper	woman	fgen	no	NA	NA
yes	little	3.91	0	0	0	0	0	0	0	1	0	0	0	0	0	0	0	0	0	0	0	0	0	0	0	0	0	0	0	0	1	0	yes	white	upper	man	fgen	no	sometimes	yes
yes	mild	4	0	1	0	1	1	1	1	0	0	1	0	0	0	0	0	0	1	0	0	0	0	0	0	0	1	0	1	0	0	0	yes	NA	lower	woman	non.fgen	no	sometimes	yes
yes	moderate	3.2	1	1	1	0	0	0	0	1	1	0	0	0	0	1	1	1	1	1	1	1	0	0	0	0	1	1	1	1	0	0	yes	white	upper	woman	non.fgen	no	yes	yes
decline		3.9	NA	NA	NA	NA	NA	NA	NA	NA	NA	NA	NA	NA	NA	NA	NA	NA	NA	NA	NA	NA	NA	NA	NA	NA	NA	NA	NA	NA	NA	NA	yes	latinx	upper	man	fgen	no	no	NA
yes	mild	2.4	0	0	0	0	0	0	0	0	0	0	1	0	0	0	0	0	0	0	0	0	0	0	0	0	1	1	0	0	0	0	yes	white	upper	man	non.fgen	no	sometimes	yes
decline		3.3	NA	NA	NA	NA	NA	NA	NA	NA	NA	NA	NA	NA	NA	NA	NA	NA	NA	NA	NA	NA	NA	NA	NA	NA	NA	NA	NA	NA	NA	NA	yes	latinx	upper	woman	fgen	no	yes	NA
yes	moderate	3.1	0	1	1	1	1	0	1	1	0	0	0	0	1	0	0	1	1	0	1	1	1	0	1	0	0	0	1	0	0	0	yes	latinx	upper	man	fgen	NA	sometimes	yes
yes	little	3.56	1	0	0	0	0	0	0	1	0	0	0	0	0	0	0	1	0	1	0	0	0	0	0	0	1	1	1	1	0	0	yes	white	lower	NA	non.fgen	yes	yes	yes
no		4	NA	NA	NA	NA	NA	NA	NA	NA	NA	NA	NA	NA	NA	NA	NA	NA	NA	NA	NA	NA	NA	NA	NA	NA	NA	NA	NA	NA	NA	NA	yes	white	lower	man	fgen	no	yes	no
yes	little	3.2	0	0	0	1	0	0	1	0	0	1	0	0	0	0	0	0	0	0	0	0	1	0	0	0	0	0	0	0	0	0	yes	NA	lower	woman	fgen	no	sometimes	yes
yes	little	4	0	1	0	0	0	0	0	0	0	0	0	0	0	0	0	0	1	1	1	1	0	0	0	0	0	1	1	0	0	1	yes	NA	lower	woman	non.fgen	no	yes	yes
yes	mild	3.33	0	1	0	0	1	1	1	1	0	1	0	0	0	1	0	0	0	1	0	0	0	1	1	1	1	1	1	1	0	0	yes	NA	lower	woman	fgen	no	sometimes	yes
yes	mild	3.78	0	0	0	1	1	1	1	1	0	0	0	0	0	0	0	0	0	0	0	0	0	0	0	0	1	1	1	0	0	0	yes	white	lower	woman	fgen	NA	no	yes
decline		4	NA	NA	NA	NA	NA	NA	NA	NA	NA	NA	NA	NA	NA	NA	NA	NA	NA	NA	NA	NA	NA	NA	NA	NA	NA	NA	NA	NA	NA	NA	yes	asian	lower	woman	non.fgen	no	yes	NA
no		2.5	NA	NA	NA	NA	NA	NA	NA	NA	NA	NA	NA	NA	NA	NA	NA	NA	NA	NA	NA	NA	NA	NA	NA	NA	NA	NA	NA	NA	NA	NA	yes	white	lower	man	non.fgen	no	yes	no
yes	moderate	decline	0	1	1	0	0	0	1	1	0	0	0	0	0	0	1	1	1	1	0	0	0	0	0	0	1	1	1	1	0	0	yes	NA	upper	woman	fgen	no	no	yes
yes	moderate	2.67	1	1	0	1	1	1	1	1	1	1	0	0	0	1	1	1	0	0	0	0	0	0	0	0	0	0	0	0	1	0	yes	white	upper	woman	non.fgen	no	sometimes	yes
yes	little	3.7	1	0	1	0	0	0	0	0	0	0	0	0	0	1	0	0	0	1	1	1	1	1	0	1	1	1	1	1	0	0	yes	white	upper	woman	non.fgen	no	no	yes
decline		3.07	NA	NA	NA	NA	NA	NA	NA	NA	NA	NA	NA	NA	NA	NA	NA	NA	NA	NA	NA	NA	NA	NA	NA	NA	NA	NA	NA	NA	NA	NA	yes	NA	lower	woman	fgen	no	sometimes	NA
no		3.15	NA	NA	NA	NA	NA	NA	NA	NA	NA	NA	NA	NA	NA	NA	NA	NA	NA	NA	NA	NA	NA	NA	NA	NA	NA	NA	NA	NA	NA	NA	yes	white	upper	man	non.fgen	no	yes	no
no		3.4	NA	NA	NA	NA	NA	NA	NA	NA	NA	NA	NA	NA	NA	NA	NA	NA	NA	NA	NA	NA	NA	NA	NA	NA	NA	NA	NA	NA	NA	NA	yes	white	upper	woman	fgen	no	no	no
no		2.7	NA	NA	NA	NA	NA	NA	NA	NA	NA	NA	NA	NA	NA	NA	NA	NA	NA	NA	NA	NA	NA	NA	NA	NA	NA	NA	NA	NA	NA	NA	yes	white	upper	woman	fgen	no	no	no
no		3.45	NA	NA	NA	NA	NA	NA	NA	NA	NA	NA	NA	NA	NA	NA	NA	NA	NA	NA	NA	NA	NA	NA	NA	NA	NA	NA	NA	NA	NA	NA	yes	white	lower	man	fgen	no	yes	no
yes	mild	4	0	1	0	0	1	1	1	1	1	1	0	0	1	1	1	1	1	0	0	0	0	0	0	0	1	1	1	0	0	0	yes	white	lower	woman	non.fgen	no	yes	yes
yes	little	2.5	NA	NA	NA	NA	NA	NA	NA	NA	NA	NA	NA	NA	NA	NA	NA	NA	NA	0	0	0	0	0	0	0	1	1	0	0	0	0	yes	asian	upper	man	fgen	no	sometimes	yes
yes	mild	4	1	1	1	1	1	1	1	1	0	0	0	0	0	1	1	1	1	1	0	0	1	0	0	0	1	1	0	1	0	0	yes	white	lower	woman	non.fgen	no	sometimes	yes
no		3.89	NA	NA	NA	NA	NA	NA	NA	NA	NA	NA	NA	NA	NA	NA	NA	NA	NA	NA	NA	NA	NA	NA	NA	NA	NA	NA	NA	NA	NA	NA	yes	white	lower	man	fgen	no	yes	no
yes	moderate	3.73	0	0	1	0	0	0	0	1	0	0	0	0	0	1	0	0	0	1	0	0	0	0	0	0	1	1	0	1	0	0	yes	white	upper	man	non.fgen	no	sometimes	yes
yes	moderate	4	1	0	1	0	1	1	1	1	1	1	0	0	0	1	1	1	0	0	0	0	0	0	0	0	0	0	1	0	0	0	yes	white	upper	woman	non.fgen	yes	sometimes	yes
decline		3.95	NA	NA	NA	NA	NA	NA	NA	NA	NA	NA	NA	NA	NA	NA	NA	NA	NA	NA	NA	NA	NA	NA	NA	NA	NA	NA	NA	NA	NA	NA	yes	NA	lower	woman	non.fgen	no	NA	NA
yes	moderate	2.7	0	1	0	0	0	1	0	1	1	1	0	0	1	1	1	1	1	1	0	0	0	0	0	0	0	0	0	1	0	0	yes	white	lower	woman	fgen	yes	no	yes
no		2.5	NA	NA	NA	NA	NA	NA	NA	NA	NA	NA	NA	NA	NA	NA	NA	NA	NA	NA	NA	NA	NA	NA	NA	NA	NA	NA	NA	NA	NA	NA	yes	white	lower	woman	non.fgen	no	yes	no
decline		3.55	NA	NA	NA	NA	NA	NA	NA	NA	NA	NA	NA	NA	NA	NA	NA	NA	NA	NA	NA	NA	NA	NA	NA	NA	NA	NA	NA	NA	NA	NA	yes	asian	lower	woman	non.fgen	no	yes	NA
no		4	NA	NA	NA	NA	NA	NA	NA	NA	NA	NA	NA	NA	NA	NA	NA	NA	NA	NA	NA	NA	NA	NA	NA	NA	NA	NA	NA	NA	NA	NA	yes	white	lower	woman	non.fgen	NA	yes	no
decline		3.67	NA	NA	NA	NA	NA	NA	NA	NA	NA	NA	NA	NA	NA	NA	NA	NA	NA	NA	NA	NA	NA	NA	NA	NA	NA	NA	NA	NA	NA	NA	yes	white	upper	woman	fgen	no	sometimes	NA
decline		3.38	NA	NA	NA	NA	NA	NA	NA	NA	NA	NA	NA	NA	NA	NA	NA	NA	NA	NA	NA	NA	NA	NA	NA	NA	NA	NA	NA	NA	NA	NA	yes	white	lower	woman	fgen	no	yes	NA
yes	moderate	2.3	1	1	1	1	0	1	0	0	0	0	0	0	0	0	1	0	0	1	1	1	1	1	1	0	1	1	1	1	0	0	yes	white	upper	woman	non.fgen	no	yes	yes
yes	severe	2.49	0	0	1	1	1	0	1	0	0	1	0	0	0	0	0	0	0	0	0	0	0	0	0	0	1	1	0	0	0	0	yes	white	lower	woman	non.fgen	no	yes	yes
yes	mild	3.5	0	0	1	0	0	0	0	0	0	0	0	0	0	0	0	0	0	1	0	0	0	1	0	1	1	1	1	1	0	0	yes	latinx	lower	man	fgen	yes	sometimes	yes
no		2.87	NA	NA	NA	NA	NA	NA	NA	NA	NA	NA	NA	NA	NA	NA	NA	NA	NA	NA	NA	NA	NA	NA	NA	NA	NA	NA	NA	NA	NA	NA	yes	white	upper	man	fgen	no	yes	no
yes	moderate	4	0	0	0	0	0	0	0	1	0	0	0	0	0	1	1	0	0	0	0	0	0	1	0	1	1	0	1	1	0	0	yes	latinx	lower	woman	non.fgen	NA	sometimes	yes
yes	moderate	3.99	0	0	0	0	0	0	1	0	0	0	0	0	0	0	1	0	0	0	0	0	0	0	0	0	1	1	0	1	0	0	yes	asian	lower	man	non.fgen	no	yes	yes
yes	mild	3.03	0	0	0	1	1	1	1	0	0	0	0	0	0	0	1	0	1	0	0	0	1	1	1	1	1	1	0	0	0	0	yes	white	lower	man	non.fgen	no	yes	yes
no		4	NA	NA	NA	NA	NA	NA	NA	NA	NA	NA	NA	NA	NA	NA	NA	NA	NA	NA	NA	NA	NA	NA	NA	NA	NA	NA	NA	NA	NA	NA	yes	white	lower	man	non.fgen	no	sometimes	no
decline		4	NA	NA	NA	NA	NA	NA	NA	NA	NA	NA	NA	NA	NA	NA	NA	NA	NA	NA	NA	NA	NA	NA	NA	NA	NA	NA	NA	NA	NA	NA	yes	asian	lower	NA	non.fgen	yes	no	NA
no		4	NA	NA	NA	NA	NA	NA	NA	NA	NA	NA	NA	NA	NA	NA	NA	NA	NA	NA	NA	NA	NA	NA	NA	NA	NA	NA	NA	NA	NA	NA	yes	white	lower	woman	non.fgen	no	yes	no
no		4	NA	NA	NA	NA	NA	NA	NA	NA	NA	NA	NA	NA	NA	NA	NA	NA	NA	NA	NA	NA	NA	NA	NA	NA	NA	NA	NA	NA	NA	NA	yes	asian	lower	woman	non.fgen	no	yes	no
decline		3.84	NA	NA	NA	NA	NA	NA	NA	NA	NA	NA	NA	NA	NA	NA	NA	NA	NA	NA	NA	NA	NA	NA	NA	NA	NA	NA	NA	NA	NA	NA	yes	asian	lower	man	fgen	no	yes	NA
yes	mild	3.82	1	1	1	0	1	1	1	1	1	0	0	0	0	1	1	1	0	0	0	0	0	0	0	0	1	1	1	0	0	0	yes	white	lower	woman	non.fgen	no	sometimes	yes
decline		3.6	NA	NA	NA	NA	NA	NA	NA	NA	NA	NA	NA	NA	NA	NA	NA	NA	NA	NA	NA	NA	NA	NA	NA	NA	NA	NA	NA	NA	NA	NA	yes	white	lower	woman	non.fgen	no	sometimes	NA
no		3.67	NA	NA	NA	NA	NA	NA	NA	NA	NA	NA	NA	NA	NA	NA	NA	NA	NA	NA	NA	NA	NA	NA	NA	NA	NA	NA	NA	NA	NA	NA	yes	latinx	lower	woman	non.fgen	no	yes	no
yes	moderate	2	1	1	0	0	0	0	0	0	1	0	0	1	1	1	1	1	0	0	1	1	1	0	0	0	0	0	1	0	0	0	yes	latinx	lower	woman	fgen	no	sometimes	yes
no		3.3	NA	NA	NA	NA	NA	NA	NA	NA	NA	NA	NA	NA	NA	NA	NA	NA	NA	NA	NA	NA	NA	NA	NA	NA	NA	NA	NA	NA	NA	NA	yes	asian	lower	man	non.fgen	no	yes	no
no		3.9	NA	NA	NA	NA	NA	NA	NA	NA	NA	NA	NA	NA	NA	NA	NA	NA	NA	NA	NA	NA	NA	NA	NA	NA	NA	NA	NA	NA	NA	NA	yes	white	lower	woman	non.fgen	no	sometimes	no
yes	little	3.97	0	0	0	0	0	0	0	0	0	0	1	0	0	0	0	0	0	0	0	0	0	0	0	0	0	0	0	0	1	0	yes	black	upper	woman	fgen	yes	sometimes	yes
yes	mild	3.1	0	1	1	1	0	1	0	0	0	0	0	0	0	0	1	1	0	0	1	1	0	0	0	0	0	0	1	0	0	0	yes	white	lower	woman	non.fgen	no	no	yes
no		3.1	NA	NA	NA	NA	NA	NA	NA	NA	NA	NA	NA	NA	NA	NA	NA	NA	NA	NA	NA	NA	NA	NA	NA	NA	NA	NA	NA	NA	NA	NA	yes	black	lower	man	fgen	no	yes	no
no		4	NA	NA	NA	NA	NA	NA	NA	NA	NA	NA	NA	NA	NA	NA	NA	NA	NA	NA	NA	NA	NA	NA	NA	NA	NA	NA	NA	NA	NA	NA	yes	asian	lower	man	non.fgen	no	NA	no
decline		3	NA	NA	NA	NA	NA	NA	NA	NA	NA	NA	NA	NA	NA	NA	NA	NA	NA	NA	NA	NA	NA	NA	NA	NA	NA	NA	NA	NA	NA	NA	yes	black	lower	woman	fgen	no	sometimes	NA
decline		3.57	NA	NA	NA	NA	NA	NA	NA	NA	NA	NA	NA	NA	NA	NA	NA	NA	NA	NA	NA	NA	NA	NA	NA	NA	NA	NA	NA	NA	NA	NA	yes	asian	upper	man	fgen	no	sometimes	NA
yes	little	2.3	0	0	0	0	0	0	0	0	0	0	1	0	0	0	0	0	0	0	0	0	0	0	0	0	0	0	0	0	1	0	yes	black	lower	man	non.fgen	no	yes	yes
no		2.9	NA	NA	NA	NA	NA	NA	NA	NA	NA	NA	NA	NA	NA	NA	NA	NA	NA	NA	NA	NA	NA	NA	NA	NA	NA	NA	NA	NA	NA	NA	yes	NA	upper	woman	non.fgen	yes	no	no
yes	mild	3.9	0	1	1	1	1	0	1	1	0	0	0	0	0	0	0	0	1	0	0	0	0	0	0	0	0	0	0	1	0	0	yes	latinx	lower	woman	fgen	no	NA	yes
no		2.3	NA	NA	NA	NA	NA	NA	NA	NA	NA	NA	NA	NA	NA	NA	NA	NA	NA	NA	NA	NA	NA	NA	NA	NA	NA	NA	NA	NA	NA	NA	yes	white	lower	man	non.fgen	no	yes	no
yes	moderate	3.45	0	1	0	0	1	1	1	1	1	1	0	0	1	1	0	1	0	0	0	0	0	0	0	0	0	0	1	0	0	0	yes	white	lower	man	non.fgen	yes	sometimes	yes
yes	little	3.91	0	0	0	0	0	0	0	0	0	0	1	0	0	0	0	0	0	1	0	0	0	0	0	0	1	1	0	0	0	0	yes	NA	lower	NA	NA	NA	yes	yes
yes	mild	3.86	0	0	0	0	0	0	1	1	0	0	0	0	0	0	0	0	0	0	0	1	0	0	0	1	0	0	1	0	0	0	yes	latinx	lower	man	fgen	no	sometimes	yes
yes	moderate	2.83	0	1	1	0	0	0	0	1	0	0	0	0	1	0	1	0	0	0	0	1	0	0	0	0	0	0	1	0	0	0	yes	latinx	lower	woman	fgen	NA	no	yes
yes	mild	3.8	1	0	1	0	1	1	1	1	0	0	0	0	0	0	0	0	1	0	0	0	0	1	0	1	1	1	1	1	0	0	yes	NA	lower	woman	non.fgen	no	yes	yes
yes	mild	3.3	0	1	0	0	0	0	1	0	0	1	0	0	0	0	0	1	0	0	0	0	0	0	0	0	1	1	0	0	0	0	yes	asian	lower	woman	non.fgen	no	yes	yes
decline		3.5	NA	NA	NA	NA	NA	NA	NA	NA	NA	NA	NA	NA	NA	NA	NA	NA	NA	NA	NA	NA	NA	NA	NA	NA	NA	NA	NA	NA	NA	NA	yes	white	lower	woman	non.fgen	no	yes	NA
yes	moderate	3.5	1	1	1	1	1	1	1	1	1	1	0	0	1	1	1	1	1	1	1	1	1	1	1	1	1	1	1	1	0	0	yes	asian	lower	woman	fgen	no	sometimes	yes
yes	mild	3.2	0	0	1	0	1	0	0	0	0	0	0	0	0	0	0	0	1	0	0	0	0	0	0	0	0	1	1	0	0	0	yes	white	upper	woman	fgen	yes	yes	yes
no		3.4	NA	NA	NA	NA	NA	NA	NA	NA	NA	NA	NA	NA	NA	NA	NA	NA	NA	NA	NA	NA	NA	NA	NA	NA	NA	NA	NA	NA	NA	NA	yes	latinx	upper	woman	fgen	no	no	no
no		4	NA	NA	NA	NA	NA	NA	NA	NA	NA	NA	NA	NA	NA	NA	NA	NA	NA	NA	NA	NA	NA	NA	NA	NA	NA	NA	NA	NA	NA	NA	yes	white	lower	man	non.fgen	no	no	no
no		4	NA	NA	NA	NA	NA	NA	NA	NA	NA	NA	NA	NA	NA	NA	NA	NA	NA	NA	NA	NA	NA	NA	NA	NA	NA	NA	NA	NA	NA	NA	yes	white	lower	woman	non.fgen	no	yes	no
decline		3.3	NA	NA	NA	NA	NA	NA	NA	NA	NA	NA	NA	NA	NA	NA	NA	NA	NA	NA	NA	NA	NA	NA	NA	NA	NA	NA	NA	NA	NA	NA	yes	white	lower	woman	non.fgen	yes	yes	NA
decline		4	NA	NA	NA	NA	NA	NA	NA	NA	NA	NA	NA	NA	NA	NA	NA	NA	NA	NA	NA	NA	NA	NA	NA	NA	NA	NA	NA	NA	NA	NA	yes	white	lower	woman	non.fgen	no	yes	NA
decline		3.87	NA	NA	NA	NA	NA	NA	NA	NA	NA	NA	NA	NA	NA	NA	NA	NA	NA	NA	NA	NA	NA	NA	NA	NA	NA	NA	NA	NA	NA	NA	yes	asian	lower	man	non.fgen	no	sometimes	NA
yes	severe	decline	0	0	0	0	0	0	0	1	0	0	0	0	0	0	0	0	0	0	0	0	0	0	0	0	0	0	0	0	0	1	yes	white	lower	man	non.fgen	no	yes	yes
no		3.36	NA	NA	NA	NA	NA	NA	NA	NA	NA	NA	NA	NA	NA	NA	NA	NA	NA	NA	NA	NA	NA	NA	NA	NA	NA	NA	NA	NA	NA	NA	yes	white	upper	man	non.fgen	no	yes	no
yes	severe	3.67	1	1	0	1	1	1	1	1	1	0	0	0	0	1	1	1	1	1	0	0	0	0	0	0	0	1	0	1	0	0	yes	asian	lower	woman	fgen	no	no	yes
yes	little	3.93	0	0	0	1	0	0	1	1	1	0	0	0	0	0	1	0	1	1	0	0	0	0	0	0	1	1	0	1	0	0	yes	white	lower	woman	non.fgen	no	sometimes	yes
no		4	NA	NA	NA	NA	NA	NA	NA	NA	NA	NA	NA	NA	NA	NA	NA	NA	NA	NA	NA	NA	NA	NA	NA	NA	NA	NA	NA	NA	NA	NA	yes	white	lower	man	non.fgen	no	yes	no
yes	mild	3.2	0	1	0	1	0	1	0	1	0	0	0	0	0	0	0	1	0	0	0	0	0	0	0	0	0	1	0	0	0	0	yes	white	lower	woman	fgen	no	yes	yes
yes	moderate	2.5	1	1	1	0	0	0	1	0	1	0	0	0	0	0	1	1	1	1	0	0	0	0	0	0	1	1	1	1	0	0	yes	latinx	lower	woman	fgen	NA	sometimes	yes
yes	moderate	3.6	0	0	1	0	1	0	1	1	0	0	0	0	0	0	0	0	0	0	0	0	0	0	0	0	1	1	1	0	0	0	yes	white	lower	woman	non.fgen	no	yes	yes
yes	severe	2.65	0	0	1	0	1	0	1	1	0	0	0	0	1	1	1	0	0	0	0	1	1	1	1	1	1	1	1	0	0	0	yes	asian	upper	woman	fgen	no	sometimes	yes
yes	severe	3	0	1	1	1	1	1	1	1	0	1	0	0	0	1	1	1	1	1	1	1	1	1	1	1	1	0	1	0	0	0	yes	latinx	lower	man	non.fgen	NA	sometimes	yes
yes	moderate	3.33	0	1	1	0	0	1	0	1	1	0	0	0	0	1	1	1	1	1	1	1	1	1	1	1	1	1	1	0	0	0	yes	NA	lower	woman	fgen	no	sometimes	yes
decline		3.81	NA	NA	NA	NA	NA	NA	NA	NA	NA	NA	NA	NA	NA	NA	NA	NA	NA	NA	NA	NA	NA	NA	NA	NA	NA	NA	NA	NA	NA	NA	yes	black	lower	woman	fgen	no	NA	NA
yes	mild	4	0	0	0	0	0	1	1	1	1	0	0	0	0	1	0	1	0	1	1	1	0	0	0	0	1	0	1	0	0	0	yes	asian	lower	NA	non.fgen	yes	yes	yes
yes	mild	decline	1	1	0	1	0	0	0	0	0	0	0	0	0	0	1	1	0	0	0	0	0	0	0	0	1	1	1	0	0	0	yes	white	upper	woman	non.fgen	no	sometimes	yes
yes	moderate	3.78	1	1	0	1	1	1	1	0	1	0	0	0	0	1	1	1	0	1	1	0	0	0	0	0	1	1	1	1	0	0	yes	white	lower	woman	non.fgen	no	yes	yes
no		decline	NA	NA	NA	NA	NA	NA	NA	NA	NA	NA	NA	NA	NA	NA	NA	NA	NA	NA	NA	NA	NA	NA	NA	NA	NA	NA	NA	NA	NA	NA	yes	white	lower	woman	non.fgen	no	yes	no
no		3.8	NA	NA	NA	NA	NA	NA	NA	NA	NA	NA	NA	NA	NA	NA	NA	NA	NA	NA	NA	NA	NA	NA	NA	NA	NA	NA	NA	NA	NA	NA	yes	latinx	lower	man	non.fgen	yes	yes	no
yes	moderate	3.5	1	1	1	1	1	1	1	1	1	1	0	0	1	1	1	1	1	0	0	0	0	0	0	0	0	0	0	0	1	0	yes	white	lower	woman	fgen	yes	sometimes	yes
no		decline	NA	NA	NA	NA	NA	NA	NA	NA	NA	NA	NA	NA	NA	NA	NA	NA	NA	NA	NA	NA	NA	NA	NA	NA	NA	NA	NA	NA	NA	NA	yes	asian	lower	man	non.fgen	no	yes	no
no		4	NA	NA	NA	NA	NA	NA	NA	NA	NA	NA	NA	NA	NA	NA	NA	NA	NA	NA	NA	NA	NA	NA	NA	NA	NA	NA	NA	NA	NA	NA	yes	asian	lower	man	non.fgen	no	sometimes	no
decline		3.14	NA	NA	NA	NA	NA	NA	NA	NA	NA	NA	NA	NA	NA	NA	NA	NA	NA	NA	NA	NA	NA	NA	NA	NA	NA	NA	NA	NA	NA	NA	yes	white	lower	woman	non.fgen	no	no	NA
no		4	NA	NA	NA	NA	NA	NA	NA	NA	NA	NA	NA	NA	NA	NA	NA	NA	NA	NA	NA	NA	NA	NA	NA	NA	NA	NA	NA	NA	NA	NA	yes	asian	lower	man	non.fgen	no	yes	no
no		3.8	NA	NA	NA	NA	NA	NA	NA	NA	NA	NA	NA	NA	NA	NA	NA	NA	NA	NA	NA	NA	NA	NA	NA	NA	NA	NA	NA	NA	NA	NA	yes	latinx	lower	man	non.fgen	no	yes	no
yes	severe	2.82	1	0	0	0	1	0	1	0	1	0	0	0	0	0	1	0	0	0	0	0	0	0	1	0	1	1	0	0	0	0	yes	white	lower	woman	non.fgen	no	no	yes
decline		4	NA	NA	NA	NA	NA	NA	NA	NA	NA	NA	NA	NA	NA	NA	NA	NA	NA	NA	NA	NA	NA	NA	NA	NA	NA	NA	NA	NA	NA	NA	yes	NA	lower	man	non.fgen	no	yes	NA
decline		3.5	NA	NA	NA	NA	NA	NA	NA	NA	NA	NA	NA	NA	NA	NA	NA	NA	NA	NA	NA	NA	NA	NA	NA	NA	NA	NA	NA	NA	NA	NA	yes	white	lower	man	fgen	no	sometimes	NA
yes	moderate	3.1	1	1	1	1	1	1	1	1	1	1	0	0	1	1	1	1	1	1	1	1	1	1	1	1	0	0	1	1	0	0	yes	latinx	lower	woman	fgen	NA	no	yes
yes	moderate	3.8	1	0	1	0	0	0	1	1	1	0	0	0	0	0	1	0	1	1	1	1	0	0	0	0	1	1	1	1	0	0	yes	white	upper	woman	fgen	yes	no	yes
no		3	NA	NA	NA	NA	NA	NA	NA	NA	NA	NA	NA	NA	NA	NA	NA	NA	NA	NA	NA	NA	NA	NA	NA	NA	NA	NA	NA	NA	NA	NA	yes	latinx	upper	woman	fgen	no	sometimes	no
yes	little	3.4	1	0	1	0	1	1	1	0	0	0	0	0	0	0	1	1	0	1	0	1	1	1	0	1	1	1	1	1	0	0	yes	white	upper	woman	fgen	no	sometimes	yes
decline		4	NA	NA	NA	NA	NA	NA	NA	NA	NA	NA	NA	NA	NA	NA	NA	NA	NA	NA	NA	NA	NA	NA	NA	NA	NA	NA	NA	NA	NA	NA	yes	black	lower	man	non.fgen	no	yes	NA
yes	moderate	4	0	1	1	1	0	1	0	1	1	0	0	0	1	1	1	1	1	0	1	1	1	0	1	0	1	1	1	1	0	0	yes	white	upper	woman	non.fgen	yes	yes	yes
no		2.87	NA	NA	NA	NA	NA	NA	NA	NA	NA	NA	NA	NA	NA	NA	NA	NA	NA	NA	NA	NA	NA	NA	NA	NA	NA	NA	NA	NA	NA	NA	yes	latinx	lower	woman	fgen	no	no	no
yes	mild	4	1	1	1	1	1	1	1	1	1	1	0	0	0	1	1	1	1	0	1	1	1	0	1	0	1	1	1	1	0	0	yes	NA	upper	woman	fgen	no	no	yes
yes	mild	2.6	0	0	1	0	0	0	1	0	0	0	0	0	0	0	0	0	0	1	0	0	0	0	0	0	1	0	0	1	0	0	yes	white	upper	woman	fgen	no	sometimes	yes
yes	mild	3.2	1	1	1	0	1	0	1	0	0	0	0	0	0	0	1	0	1	1	0	0	0	0	0	0	1	1	1	1	0	0	yes	white	lower	woman	non.fgen	yes	sometimes	yes
no		3.4	NA	NA	NA	NA	NA	NA	NA	NA	NA	NA	NA	NA	NA	NA	NA	NA	NA	NA	NA	NA	NA	NA	NA	NA	NA	NA	NA	NA	NA	NA	yes	white	upper	man	fgen	no	yes	no
no		2.1	NA	NA	NA	NA	NA	NA	NA	NA	NA	NA	NA	NA	NA	NA	NA	NA	NA	NA	NA	NA	NA	NA	NA	NA	NA	NA	NA	NA	NA	NA	yes	black	upper	man	fgen	yes	sometimes	no
yes	mild	3.4	0	0	0	1	1	1	1	1	0	0	0	0	1	1	0	0	0	0	0	0	0	0	0	0	1	0	1	0	0	0	yes	white	upper	woman	fgen	no	yes	yes
yes	moderate	2.9	1	0	0	0	0	0	0	1	1	0	0	0	0	1	1	0	0	0	1	1	0	0	0	0	0	0	0	0	0	0	yes	black	lower	man	fgen	no	sometimes	yes
yes	mild	3	1	1	1	1	0	1	0	1	1	0	0	0	0	1	1	1	0	1	0	1	0	0	0	1	0	1	1	1	0	0	yes	white	upper	man	non.fgen	no	sometimes	yes
yes	moderate	3.5	0	1	0	0	0	1	1	0	0	0	0	0	0	0	1	1	1	1	0	0	0	0	0	0	0	0	0	1	0	1	yes	white	upper	woman	non.fgen	yes	sometimes	yes
yes	little	decline	1	0	0	0	1	0	0	0	0	0	0	0	0	0	0	0	0	0	0	0	0	0	0	0	1	1	1	0	0	0	yes	asian	lower	woman	non.fgen	no	yes	yes
yes	little	4	0	1	0	1	0	0	0	0	0	0	0	0	0	0	0	1	0	0	1	1	1	0	0	0	1	1	0	0	0	0	yes	white	lower	woman	non.fgen	no	yes	yes
decline		3.8	NA	NA	NA	NA	NA	NA	NA	NA	NA	NA	NA	NA	NA	NA	NA	NA	NA	NA	NA	NA	NA	NA	NA	NA	NA	NA	NA	NA	NA	NA	yes	asian	lower	man	NA	no	sometimes	NA
no		3.73	NA	NA	NA	NA	NA	NA	NA	NA	NA	NA	NA	NA	NA	NA	NA	NA	NA	NA	NA	NA	NA	NA	NA	NA	NA	NA	NA	NA	NA	NA	yes	white	lower	man	non.fgen	no	yes	no
decline		3.05	NA	NA	NA	NA	NA	NA	NA	NA	NA	NA	NA	NA	NA	NA	NA	NA	NA	NA	NA	NA	NA	NA	NA	NA	NA	NA	NA	NA	NA	NA	yes	white	lower	woman	fgen	yes	no	NA
yes	little	2.5	1	0	0	0	0	0	0	0	0	0	0	0	0	1	0	0	0	0	0	0	0	0	0	0	0	0	0	0	1	0	yes	NA	upper	woman	fgen	no	sometimes	yes
yes	severe	2.9	0	1	1	0	1	1	1	0	1	0	0	0	0	1	1	0	0	0	1	0	1	1	0	1	1	1	0	1	0	0	yes	white	upper	woman	non.fgen	no	no	yes
no		3.2	NA	NA	NA	NA	NA	NA	NA	NA	NA	NA	NA	NA	NA	NA	NA	NA	NA	NA	NA	NA	NA	NA	NA	NA	NA	NA	NA	NA	NA	NA	yes	white	lower	man	non.fgen	no	yes	no
yes	mild	decline	1	0	1	1	1	1	1	1	0	0	0	0	1	1	1	1	1	0	0	0	0	1	0	0	0	0	1	0	0	0	yes	latinx	lower	woman	fgen	no	sometimes	yes
decline		2.8	NA	NA	NA	NA	NA	NA	NA	NA	NA	NA	NA	NA	NA	NA	NA	NA	NA	NA	NA	NA	NA	NA	NA	NA	NA	NA	NA	NA	NA	NA	yes	asian	lower	woman	fgen	no	no	NA
yes	severe	3.67	1	0	0	1	0	1	1	1	1	0	0	0	0	1	1	0	1	1	0	1	0	0	0	0	0	1	1	1	0	0	yes	latinx	lower	woman	fgen	no	yes	yes
no		3.76	NA	NA	NA	NA	NA	NA	NA	NA	NA	NA	NA	NA	NA	NA	NA	NA	NA	NA	NA	NA	NA	NA	NA	NA	NA	NA	NA	NA	NA	NA	yes	asian	upper	man	non.fgen	no	sometimes	no
decline		3.45	NA	NA	NA	NA	NA	NA	NA	NA	NA	NA	NA	NA	NA	NA	NA	NA	NA	NA	NA	NA	NA	NA	NA	NA	NA	NA	NA	NA	NA	NA	yes	latinx	lower	woman	fgen	no	no	NA
no		3.5	NA	NA	NA	NA	NA	NA	NA	NA	NA	NA	NA	NA	NA	NA	NA	NA	NA	NA	NA	NA	NA	NA	NA	NA	NA	NA	NA	NA	NA	NA	yes	latinx	lower	woman	fgen	no	yes	no
yes	moderate	3	1	1	1	0	0	1	1	1	1	0	0	0	0	1	1	0	1	1	1	0	1	0	0	0	1	1	1	1	0	0	yes	NA	lower	man	fgen	yes	no	yes
yes	moderate	3.8	1	1	1	1	0	1	1	1	1	1	0	0	0	1	1	1	1	1	0	1	0	0	0	0	0	1	1	0	0	0	yes	white	lower	woman	fgen	no	sometimes	yes
yes	moderate	1.5	1	1	1	1	1	1	1	1	1	1	0	0	1	1	1	1	1	0	0	0	0	0	0	0	0	0	0	0	1	0	yes	NA	lower	woman	non.fgen	yes	yes	yes
yes	mild	3.2	1	1	0	0	0	0	0	1	0	0	0	0	1	1	1	1	1	1	1	0	0	0	0	0	1	1	1	1	0	0	yes	latinx	lower	woman	fgen	no	sometimes	yes
yes	mild	3.5	0	1	1	0	0	0	1	1	1	0	0	0	0	1	1	1	0	1	0	0	0	0	0	0	1	1	0	0	0	0	yes	white	lower	man	fgen	no	sometimes	yes
yes	mild	4	0	0	0	1	1	1	1	0	0	0	0	0	0	0	0	0	1	0	0	0	0	0	0	0	1	1	0	1	0	0	yes	asian	lower	man	fgen	no	no	yes
no		4	NA	NA	NA	NA	NA	NA	NA	NA	NA	NA	NA	NA	NA	NA	NA	NA	NA	NA	NA	NA	NA	NA	NA	NA	NA	NA	NA	NA	NA	NA	yes	white	lower	woman	non.fgen	no	yes	no
no		4	NA	NA	NA	NA	NA	NA	NA	NA	NA	NA	NA	NA	NA	NA	NA	NA	NA	NA	NA	NA	NA	NA	NA	NA	NA	NA	NA	NA	NA	NA	yes	asian	lower	woman	non.fgen	no	yes	no
no		3.8	NA	NA	NA	NA	NA	NA	NA	NA	NA	NA	NA	NA	NA	NA	NA	NA	NA	NA	NA	NA	NA	NA	NA	NA	NA	NA	NA	NA	NA	NA	yes	white	lower	woman	non.fgen	no	yes	no
yes	moderate	4	0	1	1	1	1	1	1	1	0	0	0	0	0	0	1	1	1	0	0	0	0	0	0	0	1	1	0	0	0	0	yes	white	lower	woman	non.fgen	no	yes	yes
yes	mild	3.69	0	1	1	1	0	1	0	1	0	1	0	0	1	0	0	1	1	0	1	1	1	1	1	1	1	1	1	0	0	0	yes	white	lower	man	non.fgen	no	NA	yes
decline		2.8	NA	NA	NA	NA	NA	NA	NA	NA	NA	NA	NA	NA	NA	NA	NA	NA	NA	NA	NA	NA	NA	NA	NA	NA	NA	NA	NA	NA	NA	NA	yes	white	lower	woman	non.fgen	no	sometimes	NA
yes	mild	4	0	0	1	1	1	1	1	0	1	0	0	0	1	0	0	0	1	0	0	1	0	0	0	0	0	1	0	0	0	0	yes	asian	lower	woman	non.fgen	no	yes	yes
no		4	NA	NA	NA	NA	NA	NA	NA	NA	NA	NA	NA	NA	NA	NA	NA	NA	NA	NA	NA	NA	NA	NA	NA	NA	NA	NA	NA	NA	NA	NA	yes	white	lower	woman	non.fgen	no	yes	no
no		3.4	NA	NA	NA	NA	NA	NA	NA	NA	NA	NA	NA	NA	NA	NA	NA	NA	NA	NA	NA	NA	NA	NA	NA	NA	NA	NA	NA	NA	NA	NA	yes	white	lower	woman	non.fgen	no	yes	no
yes	severe	4	0	1	1	1	1	1	1	0	0	1	0	0	0	0	1	0	0	1	0	1	0	0	0	0	1	1	1	0	0	0	yes	white	lower	woman	non.fgen	NA	sometimes	yes
no		3.4	NA	NA	NA	NA	NA	NA	NA	NA	NA	NA	NA	NA	NA	NA	NA	NA	NA	NA	NA	NA	NA	NA	NA	NA	NA	NA	NA	NA	NA	NA	yes	white	lower	woman	non.fgen	no	yes	no
decline		3.7	NA	NA	NA	NA	NA	NA	NA	NA	NA	NA	NA	NA	NA	NA	NA	NA	NA	NA	NA	NA	NA	NA	NA	NA	NA	NA	NA	NA	NA	NA	yes	asian	lower	woman	non.fgen	no	yes	NA
no		3.9	NA	NA	NA	NA	NA	NA	NA	NA	NA	NA	NA	NA	NA	NA	NA	NA	NA	NA	NA	NA	NA	NA	NA	NA	NA	NA	NA	NA	NA	NA	yes	white	lower	woman	fgen	no	no	no
decline		3.6	NA	NA	NA	NA	NA	NA	NA	NA	NA	NA	NA	NA	NA	NA	NA	NA	NA	NA	NA	NA	NA	NA	NA	NA	NA	NA	NA	NA	NA	NA	yes	latinx	lower	woman	fgen	no	sometimes	NA
yes	moderate	3.85	1	0	0	0	0	1	1	0	0	0	0	0	1	0	0	0	0	0	0	0	0	0	0	0	1	1	1	0	0	0	yes	white	lower	man	fgen	no	yes	yes
yes	mild	3.57	1	1	1	1	0	1	1	0	0	0	0	0	0	0	1	0	0	1	1	1	0	0	0	0	1	1	1	1	0	0	yes	latinx	lower	woman	non.fgen	yes	yes	yes
decline		3.7	NA	NA	NA	NA	NA	NA	NA	NA	NA	NA	NA	NA	NA	NA	NA	NA	NA	NA	NA	NA	NA	NA	NA	NA	NA	NA	NA	NA	NA	NA	yes	asian	lower	woman	non.fgen	no	yes	NA
decline		decline	NA	NA	NA	NA	NA	NA	NA	NA	NA	NA	NA	NA	NA	NA	NA	NA	NA	NA	NA	NA	NA	NA	NA	NA	NA	NA	NA	NA	NA	NA	yes	latinx	lower	woman	fgen	no	NA	NA
yes	moderate	4	0	1	1	1	1	1	1	1	1	0	0	0	0	1	1	1	1	1	1	1	1	1	1	1	0	1	1	1	0	0	yes	latinx	lower	woman	non.fgen	no	yes	yes
yes	mild	3	1	0	1	1	1	0	1	0	1	0	0	0	0	0	1	0	1	0	0	0	0	0	0	0	1	1	0	1	0	0	yes	latinx	lower	woman	fgen	no	sometimes	yes
no		3.93	NA	NA	NA	NA	NA	NA	NA	NA	NA	NA	NA	NA	NA	NA	NA	NA	NA	NA	NA	NA	NA	NA	NA	NA	NA	NA	NA	NA	NA	NA	yes	white	lower	woman	non.fgen	no	yes	no
yes	severe	3.5	0	0	0	1	1	1	1	0	0	1	0	0	0	0	0	1	1	0	0	0	0	0	0	0	0	0	0	0	1	0	yes	asian	lower	woman	fgen	no	yes	yes
no		4	NA	NA	NA	NA	NA	NA	NA	NA	NA	NA	NA	NA	NA	NA	NA	NA	NA	NA	NA	NA	NA	NA	NA	NA	NA	NA	NA	NA	NA	NA	yes	NA	lower	woman	non.fgen	no	yes	no
no		3.38	NA	NA	NA	NA	NA	NA	NA	NA	NA	NA	NA	NA	NA	NA	NA	NA	NA	NA	NA	NA	NA	NA	NA	NA	NA	NA	NA	NA	NA	NA	yes	white	upper	man	non.fgen	no	yes	no
yes	little	2.94	0	0	1	0	0	1	1	1	0	0	0	0	0	0	1	1	1	1	1	0	0	0	0	0	0	1	0	1	0	0	yes	latinx	lower	woman	fgen	no	sometimes	yes
yes	moderate	3.5	0	1	1	1	1	1	1	1	1	0	0	0	1	1	1	1	0	0	0	0	0	0	0	0	1	1	0	0	0	0	yes	white	lower	woman	non.fgen	no	sometimes	yes
yes	moderate	2.5	1	1	1	1	1	0	0	1	0	1	0	0	1	0	1	1	0	1	0	0	0	0	0	0	0	1	0	1	0	0	yes	white	lower	woman	non.fgen	no	sometimes	yes
no		3.8	NA	NA	NA	NA	NA	NA	NA	NA	NA	NA	NA	NA	NA	NA	NA	NA	NA	NA	NA	NA	NA	NA	NA	NA	NA	NA	NA	NA	NA	NA	yes	latinx	upper	woman	fgen	no	no	no
no		3.91	NA	NA	NA	NA	NA	NA	NA	NA	NA	NA	NA	NA	NA	NA	NA	NA	NA	NA	NA	NA	NA	NA	NA	NA	NA	NA	NA	NA	NA	NA	yes	asian	lower	woman	non.fgen	no	yes	no
no		3.98	NA	NA	NA	NA	NA	NA	NA	NA	NA	NA	NA	NA	NA	NA	NA	NA	NA	NA	NA	NA	NA	NA	NA	NA	NA	NA	NA	NA	NA	NA	yes	asian	lower	woman	non.fgen	no	no	no
no		3.26	NA	NA	NA	NA	NA	NA	NA	NA	NA	NA	NA	NA	NA	NA	NA	NA	NA	NA	NA	NA	NA	NA	NA	NA	NA	NA	NA	NA	NA	NA	yes	white	lower	man	non.fgen	no	yes	no
yes	mild	4	0	0	0	1	0	0	1	0	1	0	0	0	0	1	0	0	0	0	0	1	0	0	0	0	1	1	0	0	0	0	yes	asian	lower	woman	non.fgen	no	yes	yes
yes	mild	3.89	1	0	1	0	1	1	1	1	0	0	0	0	0	0	0	0	0	0	0	0	0	0	0	0	1	1	0	0	0	0	yes	NA	lower	woman	non.fgen	no	yes	yes
yes	severe	3.8	0	1	1	1	1	1	1	1	1	1	0	0	1	1	1	1	1	0	0	0	0	0	0	0	1	0	1	0	0	0	yes	white	lower	man	non.fgen	yes	no	yes
decline		3.8	NA	NA	NA	NA	NA	NA	NA	NA	NA	NA	NA	NA	NA	NA	NA	NA	NA	NA	NA	NA	NA	NA	NA	NA	NA	NA	NA	NA	NA	NA	yes	white	lower	woman	fgen	no	no	NA
yes	moderate	3.5	1	1	1	1	1	1	1	1	1	0	0	0	0	1	1	1	1	1	0	0	0	0	0	0	1	1	0	1	0	0	yes	white	lower	man	non.fgen	no	yes	yes
yes	moderate	3.3	1	1	1	1	1	1	1	1	1	1	0	0	1	1	1	1	1	0	0	0	0	0	0	0	0	0	0	0	1	0	yes	white	lower	woman	non.fgen	no	yes	yes
no		4	NA	NA	NA	NA	NA	NA	NA	NA	NA	NA	NA	NA	NA	NA	NA	NA	NA	NA	NA	NA	NA	NA	NA	NA	NA	NA	NA	NA	NA	NA	yes	white	lower	woman	non.fgen	no	yes	no
decline		decline	NA	NA	NA	NA	NA	NA	NA	NA	NA	NA	NA	NA	NA	NA	NA	NA	NA	NA	NA	NA	NA	NA	NA	NA	NA	NA	NA	NA	NA	NA	yes	white	lower	man	fgen	no	no	NA
yes	severe	3.75	1	1	1	1	1	1	1	1	0	0	0	0	0	1	1	1	1	1	1	1	1	0	0	0	1	1	1	1	0	0	yes	NA	upper	woman	non.fgen	no	sometimes	yes
no		4	NA	NA	NA	NA	NA	NA	NA	NA	NA	NA	NA	NA	NA	NA	NA	NA	NA	NA	NA	NA	NA	NA	NA	NA	NA	NA	NA	NA	NA	NA	yes	asian	lower	woman	non.fgen	no	yes	no
no		3.2	NA	NA	NA	NA	NA	NA	NA	NA	NA	NA	NA	NA	NA	NA	NA	NA	NA	NA	NA	NA	NA	NA	NA	NA	NA	NA	NA	NA	NA	NA	yes	NA	upper	woman	non.fgen	no	yes	no
yes	mild	3.7	1	1	1	1	1	1	1	1	1	0	0	0	0	1	1	1	1	1	1	1	1	1	1	1	1	1	1	1	0	0	yes	asian	lower	woman	non.fgen	no	sometimes	yes
no		3.2	NA	NA	NA	NA	NA	NA	NA	NA	NA	NA	NA	NA	NA	NA	NA	NA	NA	NA	NA	NA	NA	NA	NA	NA	NA	NA	NA	NA	NA	NA	yes	latinx	lower	woman	fgen	no	sometimes	no
no		4	NA	NA	NA	NA	NA	NA	NA	NA	NA	NA	NA	NA	NA	NA	NA	NA	NA	NA	NA	NA	NA	NA	NA	NA	NA	NA	NA	NA	NA	NA	yes	white	lower	man	non.fgen	no	yes	no
yes	severe	2.3	1	1	1	1	1	0	1	1	0	0	0	0	0	1	1	1	1	0	0	0	0	0	0	0	0	0	0	1	0	0	yes	latinx	lower	man	fgen	yes	yes	yes
yes	severe	3.78	1	1	1	1	1	1	1	0	1	0	0	0	1	0	0	1	0	0	0	0	0	0	0	0	0	0	1	0	0	0	yes	latinx	lower	woman	non.fgen	NA	yes	yes
yes	mild	3.51	0	0	0	0	0	0	1	0	0	0	0	0	0	0	0	1	0	0	0	0	0	0	0	0	0	0	1	0	0	0	yes	white	lower	man	non.fgen	no	yes	yes
yes	moderate	3.58	1	0	1	0	1	0	1	1	1	0	0	0	1	1	1	0	1	1	1	1	0	0	0	0	1	1	0	0	0	0	yes	asian	lower	woman	fgen	NA	yes	yes
yes	little	3.33	0	0	0	1	1	1	1	0	0	1	0	0	0	0	0	0	1	0	0	0	0	0	0	0	1	1	0	0	0	0	yes	white	lower	woman	non.fgen	no	yes	yes
yes	mild	3.58	0	0	1	1	1	1	1	0	1	0	0	0	1	0	1	1	1	0	0	1	0	0	0	0	1	1	1	1	0	1	yes	NA	lower	man	fgen	yes	sometimes	yes
no		3.5	NA	NA	NA	NA	NA	NA	NA	NA	NA	NA	NA	NA	NA	NA	NA	NA	NA	NA	NA	NA	NA	NA	NA	NA	NA	NA	NA	NA	NA	NA	yes	white	lower	woman	fgen	no	yes	no
no		4	NA	NA	NA	NA	NA	NA	NA	NA	NA	NA	NA	NA	NA	NA	NA	NA	NA	NA	NA	NA	NA	NA	NA	NA	NA	NA	NA	NA	NA	NA	yes	white	lower	woman	fgen	no	yes	no
decline		decline	NA	NA	NA	NA	NA	NA	NA	NA	NA	NA	NA	NA	NA	NA	NA	NA	NA	NA	NA	NA	NA	NA	NA	NA	NA	NA	NA	NA	NA	NA	yes	NA	lower	woman	non.fgen	no	yes	NA
no		4	NA	NA	NA	NA	NA	NA	NA	NA	NA	NA	NA	NA	NA	NA	NA	NA	NA	NA	NA	NA	NA	NA	NA	NA	NA	NA	NA	NA	NA	NA	yes	white	lower	man	non.fgen	no	yes	no
decline		4	NA	NA	NA	NA	NA	NA	NA	NA	NA	NA	NA	NA	NA	NA	NA	NA	NA	NA	NA	NA	NA	NA	NA	NA	NA	NA	NA	NA	NA	NA	yes	white	lower	woman	non.fgen	NA	yes	NA
no		3.12	NA	NA	NA	NA	NA	NA	NA	NA	NA	NA	NA	NA	NA	NA	NA	NA	NA	NA	NA	NA	NA	NA	NA	NA	NA	NA	NA	NA	NA	NA	yes	white	lower	woman	non.fgen	no	sometimes	no
decline		4	NA	NA	NA	NA	NA	NA	NA	NA	NA	NA	NA	NA	NA	NA	NA	NA	NA	NA	NA	NA	NA	NA	NA	NA	NA	NA	NA	NA	NA	NA	yes	asian	lower	man	non.fgen	NA	sometimes	NA
yes	moderate	decline	0	1	0	1	1	1	1	1	1	0	0	0	0	1	1	0	1	1	0	1	0	0	0	0	0	0	1	1	0	0	yes	white	lower	NA	non.fgen	no	yes	yes
no		4	NA	NA	NA	NA	NA	NA	NA	NA	NA	NA	NA	NA	NA	NA	NA	NA	NA	NA	NA	NA	NA	NA	NA	NA	NA	NA	NA	NA	NA	NA	yes	asian	lower	woman	non.fgen	no	yes	no
yes	mild	4	1	1	0	1	0	1	1	1	1	0	0	0	0	1	1	1	1	0	1	1	0	0	0	0	1	1	0	1	0	0	yes	white	lower	woman	non.fgen	no	sometimes	yes
yes	little	3.84	0	1	0	0	0	0	1	0	0	0	0	0	0	0	0	0	0	1	0	0	0	0	0	0	0	1	0	1	0	0	yes	white	lower	NA	non.fgen	yes	yes	yes
no		3.9	NA	NA	NA	NA	NA	NA	NA	NA	NA	NA	NA	NA	NA	NA	NA	NA	NA	NA	NA	NA	NA	NA	NA	NA	NA	NA	NA	NA	NA	NA	yes	white	lower	woman	fgen	no	sometimes	no
no		3.6	NA	NA	NA	NA	NA	NA	NA	NA	NA	NA	NA	NA	NA	NA	NA	NA	NA	NA	NA	NA	NA	NA	NA	NA	NA	NA	NA	NA	NA	NA	yes	asian	lower	woman	non.fgen	no	yes	no
yes	little	4	0	0	0	0	0	0	0	0	0	0	1	0	0	0	0	0	0	0	0	0	0	0	0	0	0	0	0	0	1	0	yes	NA	lower	woman	non.fgen	yes	yes	yes
yes	mild	4	0	0	0	1	0	0	0	0	1	0	0	0	0	0	1	0	1	1	0	0	0	0	0	0	1	1	1	1	0	0	yes	latinx	lower	woman	non.fgen	no	yes	yes
no		3.2	NA	NA	NA	NA	NA	NA	NA	NA	NA	NA	NA	NA	NA	NA	NA	NA	NA	NA	NA	NA	NA	NA	NA	NA	NA	NA	NA	NA	NA	NA	yes	white	lower	woman	non.fgen	no	sometimes	no
no		3.7	NA	NA	NA	NA	NA	NA	NA	NA	NA	NA	NA	NA	NA	NA	NA	NA	NA	NA	NA	NA	NA	NA	NA	NA	NA	NA	NA	NA	NA	NA	yes	white	lower	woman	non.fgen	no	yes	no
no		3.89	NA	NA	NA	NA	NA	NA	NA	NA	NA	NA	NA	NA	NA	NA	NA	NA	NA	NA	NA	NA	NA	NA	NA	NA	NA	NA	NA	NA	NA	NA	yes	asian	lower	woman	fgen	no	yes	no
yes	moderate	4	1	1	1	1	1	1	1	1	1	1	0	0	1	1	1	1	1	0	0	0	0	0	0	0	0	0	0	0	1	0	yes	white	lower	man	non.fgen	no	yes	yes
no		3.6	NA	NA	NA	NA	NA	NA	NA	NA	NA	NA	NA	NA	NA	NA	NA	NA	NA	NA	NA	NA	NA	NA	NA	NA	NA	NA	NA	NA	NA	NA	yes	NA	lower	man	non.fgen	no	sometimes	no
decline		3.8	NA	NA	NA	NA	NA	NA	NA	NA	NA	NA	NA	NA	NA	NA	NA	NA	NA	NA	NA	NA	NA	NA	NA	NA	NA	NA	NA	NA	NA	NA	yes	white	lower	woman	fgen	no	yes	NA
no		3.9	NA	NA	NA	NA	NA	NA	NA	NA	NA	NA	NA	NA	NA	NA	NA	NA	NA	NA	NA	NA	NA	NA	NA	NA	NA	NA	NA	NA	NA	NA	yes	white	lower	man	non.fgen	no	yes	no
yes	mild	3.6	0	0	1	0	0	0	1	0	0	0	0	0	0	0	0	0	0	1	1	1	1	1	1	1	1	1	1	1	0	0	yes	latinx	lower	man	fgen	no	yes	yes
no		3.56	NA	NA	NA	NA	NA	NA	NA	NA	NA	NA	NA	NA	NA	NA	NA	NA	NA	NA	NA	NA	NA	NA	NA	NA	NA	NA	NA	NA	NA	NA	yes	asian	lower	woman	fgen	no	sometimes	no
yes	little	3.9	0	0	0	0	0	0	0	0	0	0	1	0	0	0	0	0	0	0	0	0	0	0	0	0	0	1	0	0	0	0	yes	latinx	lower	woman	fgen	no	sometimes	yes
no		4	NA	NA	NA	NA	NA	NA	NA	NA	NA	NA	NA	NA	NA	NA	NA	NA	NA	NA	NA	NA	NA	NA	NA	NA	NA	NA	NA	NA	NA	NA	yes	white	lower	man	non.fgen	no	yes	no
no		4	NA	NA	NA	NA	NA	NA	NA	NA	NA	NA	NA	NA	NA	NA	NA	NA	NA	NA	NA	NA	NA	NA	NA	NA	NA	NA	NA	NA	NA	NA	yes	white	lower	woman	non.fgen	no	yes	no
yes	moderate	3.76	0	1	0	0	1	0	1	0	0	0	0	0	0	1	0	0	1	0	0	0	0	0	0	0	1	1	1	1	0	0	yes	asian	lower	woman	non.fgen	no	sometimes	yes
yes	mild	4	0	0	1	0	0	0	0	0	0	0	0	0	0	0	0	1	0	0	0	1	1	0	0	0	0	0	0	0	0	0	yes	white	lower	woman	non.fgen	yes	yes	yes
yes	moderate	4	1	1	1	1	1	1	1	1	1	0	0	0	1	1	1	1	1	0	0	0	0	0	0	0	1	1	0	0	0	0	yes	asian	lower	man	non.fgen	no	yes	yes
decline		3.96	NA	NA	NA	NA	NA	NA	NA	NA	NA	NA	NA	NA	NA	NA	NA	NA	NA	NA	NA	NA	NA	NA	NA	NA	NA	NA	NA	NA	NA	NA	yes	asian	lower	woman	fgen	NA	sometimes	NA
yes	little	3.2	0	0	0	0	0	0	0	0	1	0	0	0	0	0	1	1	1	0	1	1	0	0	0	0	1	1	1	0	0	0	yes	latinx	lower	woman	fgen	no	sometimes	yes
no		4	NA	NA	NA	NA	NA	NA	NA	NA	NA	NA	NA	NA	NA	NA	NA	NA	NA	NA	NA	NA	NA	NA	NA	NA	NA	NA	NA	NA	NA	NA	yes	white	lower	woman	non.fgen	no	yes	no
yes	mild	3.58	1	1	1	1	1	0	1	1	1	1	0	0	1	1	1	1	1	1	1	1	1	1	1	1	1	1	1	1	0	0	yes	latinx	lower	woman	fgen	no	no	yes
no		3.93	NA	NA	NA	NA	NA	NA	NA	NA	NA	NA	NA	NA	NA	NA	NA	NA	NA	NA	NA	NA	NA	NA	NA	NA	NA	NA	NA	NA	NA	NA	yes	asian	lower	woman	non.fgen	no	sometimes	no
yes	mild	2.85	1	0	0	1	1	1	0	0	1	0	0	0	0	0	1	1	1	1	0	0	0	0	0	0	1	1	0	0	0	0	yes	white	lower	woman	non.fgen	no	yes	yes
decline		4	NA	NA	NA	NA	NA	NA	NA	NA	NA	NA	NA	NA	NA	NA	NA	NA	NA	NA	NA	NA	NA	NA	NA	NA	NA	NA	NA	NA	NA	NA	yes	NA	lower	NA	NA	no	NA	NA
yes	moderate	4	0	1	0	1	1	1	1	1	1	1	0	0	0	1	1	1	1	1	0	0	0	0	0	0	1	0	1	1	0	0	yes	asian	lower	man	non.fgen	no	yes	yes
yes	mild	4	0	1	1	1	0	1	1	1	1	0	0	0	1	1	1	0	1	0	0	0	0	0	0	0	1	1	0	1	0	0	yes	white	lower	woman	non.fgen	no	yes	yes
decline		4	NA	NA	NA	NA	NA	NA	NA	NA	NA	NA	NA	NA	NA	NA	NA	NA	NA	NA	NA	NA	NA	NA	NA	NA	NA	NA	NA	NA	NA	NA	yes	white	lower	woman	non.fgen	no	sometimes	NA
no		3.5	NA	NA	NA	NA	NA	NA	NA	NA	NA	NA	NA	NA	NA	NA	NA	NA	NA	NA	NA	NA	NA	NA	NA	NA	NA	NA	NA	NA	NA	NA	yes	NA	lower	man	non.fgen	no	yes	no
yes	little	3.93	0	0	1	0	0	0	1	0	1	0	0	0	0	0	1	0	0	1	0	0	0	0	0	0	1	1	1	1	0	0	yes	latinx	lower	man	fgen	yes	sometimes	yes
decline		3.18	NA	NA	NA	NA	NA	NA	NA	NA	NA	NA	NA	NA	NA	NA	NA	NA	NA	NA	NA	NA	NA	NA	NA	NA	NA	NA	NA	NA	NA	NA	yes	latinx	lower	woman	non.fgen	NA	no	NA
decline		decline	NA	NA	NA	NA	NA	NA	NA	NA	NA	NA	NA	NA	NA	NA	NA	NA	NA	NA	NA	NA	NA	NA	NA	NA	NA	NA	NA	NA	NA	NA	yes	latinx	lower	woman	fgen	no	NA	NA
no		3.78	NA	NA	NA	NA	NA	NA	NA	NA	NA	NA	NA	NA	NA	NA	NA	NA	NA	NA	NA	NA	NA	NA	NA	NA	NA	NA	NA	NA	NA	NA	yes	latinx	lower	woman	non.fgen	no	yes	no
no		4	NA	NA	NA	NA	NA	NA	NA	NA	NA	NA	NA	NA	NA	NA	NA	NA	NA	NA	NA	NA	NA	NA	NA	NA	NA	NA	NA	NA	NA	NA	yes	latinx	lower	woman	non.fgen	no	yes	no
yes	mild	3	0	0	1	1	0	0	0	1	0	0	0	0	1	0	0	1	0	1	1	1	1	1	0	0	1	1	1	1	0	0	yes	NA	upper	man	non.fgen	no	yes	yes
yes	mild	3	0	1	0	0	0	1	1	0	0	0	0	0	0	0	0	0	0	0	0	0	0	1	1	1	1	1	1	0	0	0	yes	black	lower	woman	fgen	no	yes	yes
no		3.3	NA	NA	NA	NA	NA	NA	NA	NA	NA	NA	NA	NA	NA	NA	NA	NA	NA	NA	NA	NA	NA	NA	NA	NA	NA	NA	NA	NA	NA	NA	yes	latinx	lower	woman	fgen	no	yes	no
no		4	NA	NA	NA	NA	NA	NA	NA	NA	NA	NA	NA	NA	NA	NA	NA	NA	NA	NA	NA	NA	NA	NA	NA	NA	NA	NA	NA	NA	NA	NA	yes	NA	lower	woman	fgen	no	yes	no
yes	little	3.8	0	0	0	1	0	0	1	0	0	0	0	0	0	0	0	1	0	0	0	0	0	1	0	0	0	1	1	0	0	0	yes	white	lower	man	non.fgen	no	sometimes	yes
no		3.9	NA	NA	NA	NA	NA	NA	NA	NA	NA	NA	NA	NA	NA	NA	NA	NA	NA	NA	NA	NA	NA	NA	NA	NA	NA	NA	NA	NA	NA	NA	yes	asian	upper	man	fgen	no	sometimes	no
yes	moderate	decline	1	0	1	0	0	0	0	1	0	0	0	0	1	0	0	1	0	1	1	0	1	1	1	0	0	1	1	1	0	0	yes	black	upper	woman	non.fgen	no	yes	yes
no		4	NA	NA	NA	NA	NA	NA	NA	NA	NA	NA	NA	NA	NA	NA	NA	NA	NA	NA	NA	NA	NA	NA	NA	NA	NA	NA	NA	NA	NA	NA	yes	asian	lower	man	non.fgen	no	yes	no
no		3.73	NA	NA	NA	NA	NA	NA	NA	NA	NA	NA	NA	NA	NA	NA	NA	NA	NA	NA	NA	NA	NA	NA	NA	NA	NA	NA	NA	NA	NA	NA	yes	white	lower	woman	non.fgen	no	yes	no
yes	mild	3.79	1	1	1	1	1	1	1	1	0	1	0	0	0	1	0	1	1	1	0	0	0	0	0	0	0	0	1	1	0	0	yes	NA	lower	woman	non.fgen	NA	yes	yes
no		3.57	NA	NA	NA	NA	NA	NA	NA	NA	NA	NA	NA	NA	NA	NA	NA	NA	NA	NA	NA	NA	NA	NA	NA	NA	NA	NA	NA	NA	NA	NA	yes	latinx	lower	man	fgen	no	yes	no
yes	mild	3.53	0	1	1	1	1	1	1	1	0	1	0	0	0	1	0	1	1	0	0	0	0	0	0	0	1	1	0	1	0	0	yes	white	lower	woman	fgen	yes	yes	yes
yes	moderate	3.24	1	1	1	0	0	0	1	1	0	1	0	0	0	0	0	0	0	1	0	0	0	0	0	0	1	1	1	1	0	0	yes	latinx	lower	woman	non.fgen	yes	sometimes	yes
decline		decline	NA	NA	NA	NA	NA	NA	NA	NA	NA	NA	NA	NA	NA	NA	NA	NA	NA	NA	NA	NA	NA	NA	NA	NA	NA	NA	NA	NA	NA	NA	yes	NA	NA	NA	NA	NA	NA	NA
yes	mild	3.1	1	0	0	1	1	0	1	0	0	0	0	0	0	0	0	1	1	0	0	0	0	0	0	1	1	0	0	0	0	0	yes	latinx	lower	man	fgen	yes	no	yes
no		4	NA	NA	NA	NA	NA	NA	NA	NA	NA	NA	NA	NA	NA	NA	NA	NA	NA	NA	NA	NA	NA	NA	NA	NA	NA	NA	NA	NA	NA	NA	yes	white	lower	woman	non.fgen	no	yes	no
decline		3.59	NA	NA	NA	NA	NA	NA	NA	NA	NA	NA	NA	NA	NA	NA	NA	NA	NA	NA	NA	NA	NA	NA	NA	NA	NA	NA	NA	NA	NA	NA	yes	white	lower	woman	fgen	no	yes	NA
no		3.88	NA	NA	NA	NA	NA	NA	NA	NA	NA	NA	NA	NA	NA	NA	NA	NA	NA	NA	NA	NA	NA	NA	NA	NA	NA	NA	NA	NA	NA	NA	yes	asian	lower	woman	non.fgen	no	yes	no
decline		3.89	NA	NA	NA	NA	NA	NA	NA	NA	NA	NA	NA	NA	NA	NA	NA	NA	NA	NA	NA	NA	NA	NA	NA	NA	NA	NA	NA	NA	NA	NA	yes	NA	lower	woman	fgen	no	yes	NA
no		4	NA	NA	NA	NA	NA	NA	NA	NA	NA	NA	NA	NA	NA	NA	NA	NA	NA	NA	NA	NA	NA	NA	NA	NA	NA	NA	NA	NA	NA	NA	yes	asian	lower	man	non.fgen	no	yes	no
no		3	NA	NA	NA	NA	NA	NA	NA	NA	NA	NA	NA	NA	NA	NA	NA	NA	NA	NA	NA	NA	NA	NA	NA	NA	NA	NA	NA	NA	NA	NA	yes	white	lower	man	non.fgen	no	yes	no
yes	mild	3.5	1	0	1	0	0	0	1	1	1	0	0	0	1	1	1	1	1	0	0	0	0	0	0	0	1	1	1	1	0	0	yes	white	lower	woman	non.fgen	yes	yes	yes
yes	little	2.8	0	0	0	0	0	0	0	0	0	0	1	0	0	0	0	0	0	0	0	0	0	0	0	0	0	0	0	0	1	0	yes	NA	lower	man	fgen	no	yes	yes
no		4	NA	NA	NA	NA	NA	NA	NA	NA	NA	NA	NA	NA	NA	NA	NA	NA	NA	NA	NA	NA	NA	NA	NA	NA	NA	NA	NA	NA	NA	NA	yes	asian	lower	woman	non.fgen	no	yes	no
no		3.62	NA	NA	NA	NA	NA	NA	NA	NA	NA	NA	NA	NA	NA	NA	NA	NA	NA	NA	NA	NA	NA	NA	NA	NA	NA	NA	NA	NA	NA	NA	yes	white	lower	woman	non.fgen	no	yes	no
no		3.93	NA	NA	NA	NA	NA	NA	NA	NA	NA	NA	NA	NA	NA	NA	NA	NA	NA	NA	NA	NA	NA	NA	NA	NA	NA	NA	NA	NA	NA	NA	yes	latinx	upper	man	fgen	no	yes	no
yes	moderate	2.1	0	0	0	0	0	0	0	1	1	0	0	0	0	1	1	0	0	0	0	1	0	0	0	0	1	0	1	1	0	0	yes	latinx	lower	man	non.fgen	no	sometimes	yes
no		2.89	NA	NA	NA	NA	NA	NA	NA	NA	NA	NA	NA	NA	NA	NA	NA	NA	NA	NA	NA	NA	NA	NA	NA	NA	NA	NA	NA	NA	NA	NA	yes	latinx	lower	woman	fgen	no	yes	no
yes	mild	4	0	0	1	0	0	0	1	1	0	0	0	0	1	1	1	0	0	1	1	1	0	1	1	1	1	1	0	1	0	0	yes	asian	lower	woman	fgen	yes	yes	yes
no		2.7	NA	NA	NA	NA	NA	NA	NA	NA	NA	NA	NA	NA	NA	NA	NA	NA	NA	NA	NA	NA	NA	NA	NA	NA	NA	NA	NA	NA	NA	NA	yes	latinx	lower	woman	fgen	no	sometimes	no
yes	little	3.8	0	0	0	0	0	0	0	0	0	0	0	0	0	0	0	0	1	0	0	0	0	0	0	0	1	1	0	1	0	0	yes	white	upper	man	non.fgen	no	sometimes	yes
no		4	NA	NA	NA	NA	NA	NA	NA	NA	NA	NA	NA	NA	NA	NA	NA	NA	NA	NA	NA	NA	NA	NA	NA	NA	NA	NA	NA	NA	NA	NA	yes	asian	lower	woman	non.fgen	no	yes	no
decline		2.8	NA	NA	NA	NA	NA	NA	NA	NA	NA	NA	NA	NA	NA	NA	NA	NA	NA	NA	NA	NA	NA	NA	NA	NA	NA	NA	NA	NA	NA	NA	yes	latinx	lower	woman	fgen	NA	yes	NA
decline		3.5	NA	NA	NA	NA	NA	NA	NA	NA	NA	NA	NA	NA	NA	NA	NA	NA	NA	NA	NA	NA	NA	NA	NA	NA	NA	NA	NA	NA	NA	NA	yes	latinx	lower	man	fgen	no	sometimes	NA
no		4	NA	NA	NA	NA	NA	NA	NA	NA	NA	NA	NA	NA	NA	NA	NA	NA	NA	NA	NA	NA	NA	NA	NA	NA	NA	NA	NA	NA	NA	NA	yes	white	lower	man	non.fgen	no	yes	no
no		4	NA	NA	NA	NA	NA	NA	NA	NA	NA	NA	NA	NA	NA	NA	NA	NA	NA	NA	NA	NA	NA	NA	NA	NA	NA	NA	NA	NA	NA	NA	yes	white	lower	woman	non.fgen	no	NA	no
yes	little	4	0	0	0	0	0	0	0	0	0	0	1	0	0	0	0	0	0	0	0	0	0	0	0	0	0	0	0	0	1	0	yes	asian	lower	man	non.fgen	no	yes	yes
yes	mild	3.6	0	1	1	0	0	1	0	0	0	0	0	0	1	1	0	1	1	0	1	1	1	0	1	0	1	1	1	1	0	0	yes	white	upper	woman	fgen	NA	sometimes	yes
yes	moderate	3.21	1	1	1	1	1	1	1	1	1	1	0	0	1	1	1	1	1	1	0	0	0	0	0	0	0	0	1	1	0	0	yes	latinx	lower	woman	fgen	no	yes	yes
yes	mild	4	1	1	1	0	1	0	1	1	1	1	0	0	1	1	1	1	1	0	0	0	1	0	0	0	0	0	0	0	0	0	yes	white	lower	woman	fgen	no	no	yes
decline		4	NA	NA	NA	NA	NA	NA	NA	NA	NA	NA	NA	NA	NA	NA	NA	NA	NA	NA	NA	NA	NA	NA	NA	NA	NA	NA	NA	NA	NA	NA	yes	asian	lower	woman	non.fgen	yes	yes	NA
no		3.4	NA	NA	NA	NA	NA	NA	NA	NA	NA	NA	NA	NA	NA	NA	NA	NA	NA	NA	NA	NA	NA	NA	NA	NA	NA	NA	NA	NA	NA	NA	yes	latinx	lower	woman	fgen	no	yes	no
no		3.4	NA	NA	NA	NA	NA	NA	NA	NA	NA	NA	NA	NA	NA	NA	NA	NA	NA	NA	NA	NA	NA	NA	NA	NA	NA	NA	NA	NA	NA	NA	yes	latinx	lower	woman	fgen	no	sometimes	no
no		3.5	NA	NA	NA	NA	NA	NA	NA	NA	NA	NA	NA	NA	NA	NA	NA	NA	NA	NA	NA	NA	NA	NA	NA	NA	NA	NA	NA	NA	NA	NA	yes	asian	lower	man	fgen	no	sometimes	no
decline		4	NA	NA	NA	NA	NA	NA	NA	NA	NA	NA	NA	NA	NA	NA	NA	NA	NA	NA	NA	NA	NA	NA	NA	NA	NA	NA	NA	NA	NA	NA	yes	white	upper	woman	non.fgen	NA	sometimes	NA
yes	little	2.64	1	0	1	0	0	0	1	1	0	0	0	0	0	1	0	1	1	1	0	0	0	0	0	0	1	1	0	1	0	0	yes	latinx	upper	woman	fgen	yes	sometimes	yes
yes	mild	3	1	1	0	0	0	1	0	1	0	0	0	0	0	1	0	0	0	1	0	0	0	0	0	0	1	1	1	0	0	0	yes	white	lower	man	non.fgen	no	yes	yes
yes	severe	3.8	1	1	0	1	1	1	1	1	0	1	0	0	0	0	0	1	1	0	1	0	0	1	1	1	0	0	1	0	0	0	yes	white	lower	woman	non.fgen	no	yes	yes
yes	severe	3.4	1	1	0	0	1	1	1	1	1	0	0	0	1	1	1	1	1	1	0	0	0	0	0	0	1	0	0	1	0	0	yes	black	lower	woman	non.fgen	no	no	yes
yes	severe	3.08	1	1	1	1	1	1	1	1	1	1	0	0	1	1	1	1	1	0	0	0	0	0	0	0	0	0	0	0	1	0	yes	black	lower	woman	non.fgen	yes	no	yes
yes	moderate	3.8	1	0	1	0	1	1	1	1	1	0	0	0	1	1	1	1	1	1	0	1	0	0	0	0	1	0	1	1	0	0	yes	black	lower	woman	non.fgen	NA	yes	yes
no		3.8	NA	NA	NA	NA	NA	NA	NA	NA	NA	NA	NA	NA	NA	NA	NA	NA	NA	NA	NA	NA	NA	NA	NA	NA	NA	NA	NA	NA	NA	NA	yes	latinx	lower	woman	non.fgen	no	yes	no
no		4	NA	NA	NA	NA	NA	NA	NA	NA	NA	NA	NA	NA	NA	NA	NA	NA	NA	NA	NA	NA	NA	NA	NA	NA	NA	NA	NA	NA	NA	NA	yes	white	lower	woman	non.fgen	no	yes	no
yes	mild	3.82	1	1	0	1	0	0	0	1	1	0	0	0	0	1	1	1	1	0	1	1	1	0	1	0	1	1	0	1	0	0	yes	white	lower	woman	non.fgen	yes	yes	yes
no		4	NA	NA	NA	NA	NA	NA	NA	NA	NA	NA	NA	NA	NA	NA	NA	NA	NA	NA	NA	NA	NA	NA	NA	NA	NA	NA	NA	NA	NA	NA	yes	white	NA	woman	fgen	no	yes	no
yes	mild	3.8	1	0	0	0	0	1	1	0	0	1	0	0	0	1	1	0	0	0	1	0	0	0	1	1	1	1	0	0	0	0	yes	latinx	lower	woman	non.fgen	no	sometimes	yes
no		4	NA	NA	NA	NA	NA	NA	NA	NA	NA	NA	NA	NA	NA	NA	NA	NA	NA	NA	NA	NA	NA	NA	NA	NA	NA	NA	NA	NA	NA	NA	yes	white	lower	man	non.fgen	no	yes	no
yes	moderate	3	1	1	0	1	1	0	1	1	0	0	0	0	0	1	1	1	0	0	1	1	1	1	0	1	1	0	1	1	0	0	yes	NA	lower	woman	fgen	no	yes	yes
yes	little	decline	1	0	0	0	0	0	0	0	0	0	0	0	0	0	1	0	0	1	0	0	0	0	0	0	1	1	1	0	0	0	yes	white	lower	woman	fgen	yes	yes	yes
no		3.28	NA	NA	NA	NA	NA	NA	NA	NA	NA	NA	NA	NA	NA	NA	NA	NA	NA	NA	NA	NA	NA	NA	NA	NA	NA	NA	NA	NA	NA	NA	yes	asian	lower	man	non.fgen	no	no	no
yes	mild	3.6	1	1	1	0	0	0	1	0	0	0	0	0	1	0	1	0	1	1	0	1	0	1	0	1	1	0	1	1	0	0	yes	latinx	lower	woman	fgen	no	yes	yes
yes	moderate	4	1	0	0	1	1	1	1	1	0	0	0	0	0	0	0	0	0	1	1	1	1	1	1	1	1	1	1	1	0	0	yes	white	lower	woman	fgen	yes	sometimes	yes
no		3.56	NA	NA	NA	NA	NA	NA	NA	NA	NA	NA	NA	NA	NA	NA	NA	NA	NA	NA	NA	NA	NA	NA	NA	NA	NA	NA	NA	NA	NA	NA	yes	white	lower	woman	non.fgen	yes	yes	no
no		3.6	NA	NA	NA	NA	NA	NA	NA	NA	NA	NA	NA	NA	NA	NA	NA	NA	NA	NA	NA	NA	NA	NA	NA	NA	NA	NA	NA	NA	NA	NA	yes	white	lower	man	non.fgen	no	yes	no
no		4	NA	NA	NA	NA	NA	NA	NA	NA	NA	NA	NA	NA	NA	NA	NA	NA	NA	NA	NA	NA	NA	NA	NA	NA	NA	NA	NA	NA	NA	NA	yes	white	lower	man	non.fgen	no	yes	no
no		3.6	NA	NA	NA	NA	NA	NA	NA	NA	NA	NA	NA	NA	NA	NA	NA	NA	NA	NA	NA	NA	NA	NA	NA	NA	NA	NA	NA	NA	NA	NA	yes	NA	lower	woman	non.fgen	no	yes	no
yes	mild	2.8	0	0	1	0	0	0	0	0	0	0	0	0	0	0	0	0	1	0	0	0	0	0	0	0	1	1	0	1	0	0	yes	white	lower	man	non.fgen	no	yes	yes
decline		4	NA	NA	NA	NA	NA	NA	NA	NA	NA	NA	NA	NA	NA	NA	NA	NA	NA	NA	NA	NA	NA	NA	NA	NA	NA	NA	NA	NA	NA	NA	yes	white	lower	woman	non.fgen	no	yes	NA
yes	little	3.8	1	0	0	0	0	0	0	0	0	0	1	0	0	0	0	0	0	0	0	0	0	0	0	0	0	0	0	0	1	0	yes	latinx	lower	man	non.fgen	no	yes	yes
yes	moderate	4	1	1	1	1	1	1	1	1	1	1	0	0	1	1	1	1	1	1	0	0	0	0	0	0	1	1	1	1	0	0	yes	asian	lower	woman	non.fgen	yes	yes	yes
yes	mild	decline	0	1	0	1	1	1	0	1	1	0	0	0	1	1	1	1	0	0	1	1	1	1	1	0	1	1	1	0	0	0	yes	asian	NA	man	non.fgen	no	sometimes	yes
yes	little	4	0	1	1	0	1	0	1	0	0	0	0	0	0	1	0	1	1	0	1	1	1	1	1	1	1	1	1	0	0	0	yes	white	lower	woman	non.fgen	NA	yes	yes
no		4	NA	NA	NA	NA	NA	NA	NA	NA	NA	NA	NA	NA	NA	NA	NA	NA	NA	NA	NA	NA	NA	NA	NA	NA	NA	NA	NA	NA	NA	NA	yes	asian	lower	woman	non.fgen	no	yes	no
no		3.8	NA	NA	NA	NA	NA	NA	NA	NA	NA	NA	NA	NA	NA	NA	NA	NA	NA	NA	NA	NA	NA	NA	NA	NA	NA	NA	NA	NA	NA	NA	yes	NA	lower	woman	non.fgen	no	no	no
no		4	NA	NA	NA	NA	NA	NA	NA	NA	NA	NA	NA	NA	NA	NA	NA	NA	NA	NA	NA	NA	NA	NA	NA	NA	NA	NA	NA	NA	NA	NA	yes	asian	lower	man	non.fgen	yes	yes	no
yes	little	4	0	0	0	1	0	1	0	1	0	0	0	0	0	0	0	0	0	1	0	0	0	0	0	0	0	0	0	1	0	0	yes	white	lower	woman	fgen	no	yes	yes
yes	little	2.18	0	0	0	0	0	0	0	0	0	0	1	0	0	0	0	0	0	0	0	0	1	1	0	0	1	1	1	1	0	0	yes	latinx	upper	man	fgen	yes	sometimes	yes
no		3.84	NA	NA	NA	NA	NA	NA	NA	NA	NA	NA	NA	NA	NA	NA	NA	NA	NA	NA	NA	NA	NA	NA	NA	NA	NA	NA	NA	NA	NA	NA	yes	asian	lower	woman	fgen	no	yes	no
yes	little	4	1	0	0	1	1	1	1	1	1	1	0	0	0	0	1	1	1	1	1	0	0	0	0	0	1	1	1	0	0	0	yes	NA	lower	woman	non.fgen	no	sometimes	yes
no		3.85	NA	NA	NA	NA	NA	NA	NA	NA	NA	NA	NA	NA	NA	NA	NA	NA	NA	NA	NA	NA	NA	NA	NA	NA	NA	NA	NA	NA	NA	NA	yes	asian	upper	woman	fgen	no	no	no
no		3.76	NA	NA	NA	NA	NA	NA	NA	NA	NA	NA	NA	NA	NA	NA	NA	NA	NA	NA	NA	NA	NA	NA	NA	NA	NA	NA	NA	NA	NA	NA	yes	white	lower	woman	fgen	no	yes	no
yes	severe	3.91	1	1	1	1	1	1	1	1	1	1	0	0	1	1	1	1	1	0	1	0	0	0	1	1	1	1	0	0	0	0	yes	white	lower	woman	fgen	no	yes	yes
yes	severe	decline	0	1	0	1	1	1	1	1	1	1	0	0	1	0	1	1	0	0	0	0	0	0	0	0	1	0	0	1	0	0	yes	white	lower	woman	non.fgen	no	sometimes	yes
yes	mild	4	0	1	0	1	1	1	1	0	1	1	0	0	1	1	1	1	1	0	0	0	0	0	0	0	1	1	0	0	0	0	yes	white	lower	woman	non.fgen	no	yes	yes
yes	severe	3.45	0	1	1	1	1	1	1	1	0	1	0	0	1	0	0	0	0	0	0	0	0	0	0	0	0	0	0	0	1	0	yes	NA	lower	woman	non.fgen	yes	sometimes	yes
yes	little	3.8	1	1	1	1	1	1	1	1	0	0	0	0	0	1	1	1	0	1	0	0	0	0	0	0	1	1	0	0	0	0	yes	white	lower	woman	non.fgen	no	yes	yes
no		decline	NA	NA	NA	NA	NA	NA	NA	NA	NA	NA	NA	NA	NA	NA	NA	NA	NA	NA	NA	NA	NA	NA	NA	NA	NA	NA	NA	NA	NA	NA	yes	NA	lower	woman	fgen	no	yes	no
yes	mild	3.3	1	0	1	1	0	1	0	0	0	0	0	0	0	0	0	1	1	0	1	1	1	0	1	0	0	1	1	0	0	0	yes	latinx	upper	man	fgen	yes	yes	yes
yes	little	2.5	1	1	1	1	1	1	1	1	1	1	0	0	1	1	1	1	1	1	1	1	1	1	1	1	1	1	1	1	0	0	yes	asian	lower	woman	non.fgen	no	yes	yes
decline		3.75	NA	NA	NA	NA	NA	NA	NA	NA	NA	NA	NA	NA	NA	NA	NA	NA	NA	NA	NA	NA	NA	NA	NA	NA	NA	NA	NA	NA	NA	NA	yes	white	lower	woman	non.fgen	no	sometimes	NA
yes	mild	3.81	1	0	1	0	1	0	1	1	1	0	0	0	0	0	1	0	1	0	1	0	1	0	0	0	1	1	1	1	0	0	yes	white	lower	woman	non.fgen	yes	sometimes	yes
yes	little	4	0	0	1	0	0	0	1	0	0	0	0	0	0	0	0	0	1	0	0	0	0	0	0	0	0	0	0	0	1	0	yes	asian	lower	woman	non.fgen	yes	yes	yes
yes	mild	3.5	0	0	0	0	0	0	1	0	0	0	0	0	0	1	1	0	1	0	0	0	0	0	0	1	0	0	0	1	0	0	yes	white	lower	woman	fgen	no	sometimes	yes
no		3.94	NA	NA	NA	NA	NA	NA	NA	NA	NA	NA	NA	NA	NA	NA	NA	NA	NA	NA	NA	NA	NA	NA	NA	NA	NA	NA	NA	NA	NA	NA	yes	white	lower	woman	non.fgen	no	yes	no
no		decline	NA	NA	NA	NA	NA	NA	NA	NA	NA	NA	NA	NA	NA	NA	NA	NA	NA	NA	NA	NA	NA	NA	NA	NA	NA	NA	NA	NA	NA	NA	yes	white	lower	woman	non.fgen	no	sometimes	no
yes	moderate	3.8	0	0	1	1	0	0	1	1	0	1	0	0	0	0	1	0	1	0	0	1	1	0	1	1	0	1	1	0	0	0	yes	white	lower	woman	non.fgen	yes	yes	yes
no		3.6	NA	NA	NA	NA	NA	NA	NA	NA	NA	NA	NA	NA	NA	NA	NA	NA	NA	NA	NA	NA	NA	NA	NA	NA	NA	NA	NA	NA	NA	NA	yes	white	lower	woman	non.fgen	no	NA	no
yes	little	3.3	0	1	0	0	0	0	1	0	0	0	0	0	0	0	0	1	0	0	0	1	0	1	1	1	0	0	1	1	0	0	yes	white	upper	woman	non.fgen	no	sometimes	yes
yes	little	decline	0	0	0	0	0	0	0	0	0	0	1	0	0	0	0	0	0	0	0	0	0	0	0	0	0	0	0	0	1	0	yes	white	lower	man	NA	no	sometimes	yes
decline		4	NA	NA	NA	NA	NA	NA	NA	NA	NA	NA	NA	NA	NA	NA	NA	NA	NA	NA	NA	NA	NA	NA	NA	NA	NA	NA	NA	NA	NA	NA	yes	white	lower	man	fgen	no	sometimes	NA
yes	mild	3.3	0	0	0	1	1	1	1	1	0	0	0	0	1	0	0	0	0	0	1	1	1	1	1	1	0	1	1	0	0	0	yes	NA	lower	woman	non.fgen	no	yes	yes
decline		3.2	NA	NA	NA	NA	NA	NA	NA	NA	NA	NA	NA	NA	NA	NA	NA	NA	NA	NA	NA	NA	NA	NA	NA	NA	NA	NA	NA	NA	NA	NA	yes	NA	lower	man	fgen	no	sometimes	NA
yes	moderate	3.69	1	1	0	1	1	1	1	1	0	1	0	0	0	1	1	1	1	0	0	1	1	0	0	0	0	1	1	0	0	0	yes	white	lower	woman	non.fgen	no	yes	yes
yes	mild	3	0	0	1	0	1	0	1	1	0	0	0	0	1	0	1	1	0	0	0	0	0	0	0	0	0	0	0	0	1	0	yes	white	lower	woman	fgen	no	yes	yes
yes	moderate	4	0	0	1	1	1	1	1	1	0	1	0	0	1	0	0	0	0	0	1	1	1	0	1	0	0	1	1	0	0	0	yes	asian	lower	woman	non.fgen	no	yes	yes
no		3.2	NA	NA	NA	NA	NA	NA	NA	NA	NA	NA	NA	NA	NA	NA	NA	NA	NA	NA	NA	NA	NA	NA	NA	NA	NA	NA	NA	NA	NA	NA	yes	latinx	lower	woman	non.fgen	no	sometimes	no
no		4	NA	NA	NA	NA	NA	NA	NA	NA	NA	NA	NA	NA	NA	NA	NA	NA	NA	NA	NA	NA	NA	NA	NA	NA	NA	NA	NA	NA	NA	NA	yes	latinx	NA	woman	fgen	no	yes	no
no		decline	NA	NA	NA	NA	NA	NA	NA	NA	NA	NA	NA	NA	NA	NA	NA	NA	NA	NA	NA	NA	NA	NA	NA	NA	NA	NA	NA	NA	NA	NA	yes	asian	lower	woman	non.fgen	no	yes	no
no		decline	NA	NA	NA	NA	NA	NA	NA	NA	NA	NA	NA	NA	NA	NA	NA	NA	NA	NA	NA	NA	NA	NA	NA	NA	NA	NA	NA	NA	NA	NA	yes	latinx	upper	woman	fgen	no	no	no
no		3.6	NA	NA	NA	NA	NA	NA	NA	NA	NA	NA	NA	NA	NA	NA	NA	NA	NA	NA	NA	NA	NA	NA	NA	NA	NA	NA	NA	NA	NA	NA	yes	white	lower	woman	non.fgen	no	yes	no
yes	mild	4	0	1	1	0	1	1	1	1	1	1	0	0	0	0	0	1	0	0	0	0	1	1	1	1	1	1	1	0	0	0	yes	white	lower	man	non.fgen	no	yes	yes
decline		3.98	NA	NA	NA	NA	NA	NA	NA	NA	NA	NA	NA	NA	NA	NA	NA	NA	NA	NA	NA	NA	NA	NA	NA	NA	NA	NA	NA	NA	NA	NA	yes	black	lower	woman	non.fgen	no	yes	NA
no		2.3	NA	NA	NA	NA	NA	NA	NA	NA	NA	NA	NA	NA	NA	NA	NA	NA	NA	NA	NA	NA	NA	NA	NA	NA	NA	NA	NA	NA	NA	NA	yes	latinx	lower	woman	fgen	yes	yes	no
no		3.2	NA	NA	NA	NA	NA	NA	NA	NA	NA	NA	NA	NA	NA	NA	NA	NA	NA	NA	NA	NA	NA	NA	NA	NA	NA	NA	NA	NA	NA	NA	yes	white	lower	woman	fgen	no	no	no
no		4	NA	NA	NA	NA	NA	NA	NA	NA	NA	NA	NA	NA	NA	NA	NA	NA	NA	NA	NA	NA	NA	NA	NA	NA	NA	NA	NA	NA	NA	NA	yes	latinx	lower	woman	fgen	yes	sometimes	no
yes	little	4	1	0	0	0	0	0	0	0	1	0	0	0	0	1	1	0	0	1	0	0	0	0	0	0	1	1	1	1	0	0	yes	NA	lower	woman	non.fgen	NA	NA	yes
no		3.7	NA	NA	NA	NA	NA	NA	NA	NA	NA	NA	NA	NA	NA	NA	NA	NA	NA	NA	NA	NA	NA	NA	NA	NA	NA	NA	NA	NA	NA	NA	yes	latinx	lower	man	fgen	no	yes	no
yes	moderate	4	0	1	1	0	1	0	1	1	1	0	0	0	1	1	1	0	0	0	1	0	1	1	0	0	0	0	1	0	0	0	yes	asian	lower	woman	non.fgen	no	yes	yes
yes	moderate	3.57	1	0	1	1	0	1	1	0	0	0	0	0	0	0	0	0	1	0	0	0	0	0	0	0	1	0	1	1	0	0	yes	white	lower	woman	non.fgen	no	no	yes
yes	little	3	0	0	0	0	0	0	0	0	0	0	1	0	0	0	0	0	0	0	0	0	0	0	0	0	0	0	0	0	1	0	yes	white	lower	woman	fgen	no	sometimes	yes
no		3	NA	NA	NA	NA	NA	NA	NA	NA	NA	NA	NA	NA	NA	NA	NA	NA	NA	NA	NA	NA	NA	NA	NA	NA	NA	NA	NA	NA	NA	NA	yes	white	lower	man	non.fgen	no	yes	no
decline		3.5	NA	NA	NA	NA	NA	NA	NA	NA	NA	NA	NA	NA	NA	NA	NA	NA	NA	NA	NA	NA	NA	NA	NA	NA	NA	NA	NA	NA	NA	NA	yes	latinx	lower	woman	fgen	no	no	NA
yes	moderate	3.4	0	1	1	1	0	0	1	0	0	0	0	0	1	1	1	0	0	0	0	0	1	1	1	1	1	1	1	0	0	0	yes	white	lower	woman	non.fgen	no	yes	yes
yes	mild	3.33	1	1	0	0	0	0	0	1	0	0	0	0	0	0	0	1	1	0	0	0	0	0	0	0	0	0	0	0	1	0	yes	latinx	lower	NA	fgen	yes	yes	yes
yes	little	2.3	1	0	0	0	0	0	1	0	0	0	0	0	0	0	0	0	0	0	0	0	0	0	0	0	1	1	0	0	0	0	yes	asian	lower	man	non.fgen	no	sometimes	yes
yes	little	3.4	1	0	0	0	0	0	1	1	0	0	0	0	0	1	1	0	1	1	1	1	0	0	0	1	1	1	1	1	0	0	yes	black	lower	woman	non.fgen	yes	sometimes	yes
no		4	NA	NA	NA	NA	NA	NA	NA	NA	NA	NA	NA	NA	NA	NA	NA	NA	NA	NA	NA	NA	NA	NA	NA	NA	NA	NA	NA	NA	NA	NA	yes	asian	lower	woman	non.fgen	no	yes	no
no		2.94	NA	NA	NA	NA	NA	NA	NA	NA	NA	NA	NA	NA	NA	NA	NA	NA	NA	NA	NA	NA	NA	NA	NA	NA	NA	NA	NA	NA	NA	NA	yes	white	lower	man	non.fgen	no	yes	no
yes	moderate	3.54	1	0	1	0	0	0	0	0	0	0	0	0	0	0	1	0	1	1	1	1	1	0	0	0	1	1	1	1	0	0	yes	white	lower	woman	non.fgen	no	yes	yes
yes	severe	3.64	0	0	0	0	0	0	0	0	1	0	0	0	0	0	1	0	0	0	0	0	0	0	0	0	0	0	1	0	0	0	yes	latinx	lower	man	non.fgen	no	sometimes	yes
no		3.25	NA	NA	NA	NA	NA	NA	NA	NA	NA	NA	NA	NA	NA	NA	NA	NA	NA	NA	NA	NA	NA	NA	NA	NA	NA	NA	NA	NA	NA	NA	yes	white	lower	man	fgen	no	yes	no
yes	mild	4	0	0	0	0	0	0	1	1	0	0	0	0	0	1	0	0	1	0	1	1	1	0	0	0	1	1	1	0	0	0	yes	asian	lower	man	non.fgen	no	sometimes	yes
no		3.1	NA	NA	NA	NA	NA	NA	NA	NA	NA	NA	NA	NA	NA	NA	NA	NA	NA	NA	NA	NA	NA	NA	NA	NA	NA	NA	NA	NA	NA	NA	yes	asian	lower	man	non.fgen	no	yes	no
no		3	NA	NA	NA	NA	NA	NA	NA	NA	NA	NA	NA	NA	NA	NA	NA	NA	NA	NA	NA	NA	NA	NA	NA	NA	NA	NA	NA	NA	NA	NA	yes	white	upper	woman	non.fgen	no	sometimes	no
yes	moderate	3.5	0	1	1	1	1	1	1	1	1	1	0	0	1	1	0	1	1	0	0	0	0	0	0	0	0	0	0	0	1	0	yes	white	lower	woman	non.fgen	no	sometimes	yes
decline		2	NA	NA	NA	NA	NA	NA	NA	NA	NA	NA	NA	NA	NA	NA	NA	NA	NA	NA	NA	NA	NA	NA	NA	NA	NA	NA	NA	NA	NA	NA	yes	asian	lower	woman	NA	no	yes	NA
yes	severe	3.8	1	0	0	1	1	1	1	0	0	0	0	0	0	0	0	1	1	0	1	0	1	1	1	1	1	0	1	1	0	0	yes	white	lower	woman	fgen	no	sometimes	yes
yes	mild	3.2	1	0	0	0	0	0	0	1	1	1	0	0	1	1	1	1	1	NA	NA	NA	NA	NA	NA	NA	NA	NA	NA	NA	NA	NA	yes	white	lower	woman	fgen	no	no	yes
yes	little	3.3	0	0	1	0	1	0	1	1	0	1	0	0	1	0	0	0	0	1	1	1	0	1	0	0	0	0	1	1	0	0	yes	NA	lower	woman	fgen	no	sometimes	yes
no		4	NA	NA	NA	NA	NA	NA	NA	NA	NA	NA	NA	NA	NA	NA	NA	NA	NA	NA	NA	NA	NA	NA	NA	NA	NA	NA	NA	NA	NA	NA	yes	white	lower	woman	non.fgen	no	yes	no
yes	moderate	3.49	0	1	1	0	0	0	1	0	0	0	0	0	0	0	0	0	0	0	1	1	0	0	1	1	0	0	0	0	0	0	yes	white	lower	man	non.fgen	no	yes	yes
no		3.5	NA	NA	NA	NA	NA	NA	NA	NA	NA	NA	NA	NA	NA	NA	NA	NA	NA	NA	NA	NA	NA	NA	NA	NA	NA	NA	NA	NA	NA	NA	yes	asian	lower	man	fgen	no	yes	no
no		3.64	NA	NA	NA	NA	NA	NA	NA	NA	NA	NA	NA	NA	NA	NA	NA	NA	NA	NA	NA	NA	NA	NA	NA	NA	NA	NA	NA	NA	NA	NA	yes	white	lower	man	non.fgen	no	yes	no
no		decline	NA	NA	NA	NA	NA	NA	NA	NA	NA	NA	NA	NA	NA	NA	NA	NA	NA	NA	NA	NA	NA	NA	NA	NA	NA	NA	NA	NA	NA	NA	yes	NA	NA	woman	fgen	no	no	no
yes	mild	3.6	0	1	1	1	0	1	0	1	0	0	0	0	0	0	1	0	1	1	0	0	0	0	0	0	0	1	1	1	0	0	yes	latinx	lower	man	fgen	yes	yes	yes
decline		3.43	NA	NA	NA	NA	NA	NA	NA	NA	NA	NA	NA	NA	NA	NA	NA	NA	NA	NA	NA	NA	NA	NA	NA	NA	NA	NA	NA	NA	NA	NA	yes	asian	lower	man	non.fgen	no	no	NA
no		3.52	NA	NA	NA	NA	NA	NA	NA	NA	NA	NA	NA	NA	NA	NA	NA	NA	NA	NA	NA	NA	NA	NA	NA	NA	NA	NA	NA	NA	NA	NA	yes	latinx	lower	man	fgen	yes	no	no
no		3.86	NA	NA	NA	NA	NA	NA	NA	NA	NA	NA	NA	NA	NA	NA	NA	NA	NA	NA	NA	NA	NA	NA	NA	NA	NA	NA	NA	NA	NA	NA	yes	asian	lower	man	non.fgen	no	yes	no
yes	severe	2.13	0	1	1	1	0	1	0	1	1	0	0	0	1	0	1	1	0	0	1	1	1	1	1	1	1	1	1	0	0	0	yes	white	lower	woman	fgen	yes	no	yes
no		decline	NA	NA	NA	NA	NA	NA	NA	NA	NA	NA	NA	NA	NA	NA	NA	NA	NA	NA	NA	NA	NA	NA	NA	NA	NA	NA	NA	NA	NA	NA	yes	asian	lower	woman	fgen	no	no	no
decline		3.2	NA	NA	NA	NA	NA	NA	NA	NA	NA	NA	NA	NA	NA	NA	NA	NA	NA	NA	NA	NA	NA	NA	NA	NA	NA	NA	NA	NA	NA	NA	yes	asian	lower	man	non.fgen	no	yes	NA
no		4	NA	NA	NA	NA	NA	NA	NA	NA	NA	NA	NA	NA	NA	NA	NA	NA	NA	NA	NA	NA	NA	NA	NA	NA	NA	NA	NA	NA	NA	NA	yes	white	upper	woman	fgen	no	yes	no
no		2.5	NA	NA	NA	NA	NA	NA	NA	NA	NA	NA	NA	NA	NA	NA	NA	NA	NA	NA	NA	NA	NA	NA	NA	NA	NA	NA	NA	NA	NA	NA	yes	latinx	lower	woman	fgen	no	yes	no
decline		3.82	NA	NA	NA	NA	NA	NA	NA	NA	NA	NA	NA	NA	NA	NA	NA	NA	NA	NA	NA	NA	NA	NA	NA	NA	NA	NA	NA	NA	NA	NA	yes	white	upper	woman	non.fgen	yes	yes	NA
no		3.11	NA	NA	NA	NA	NA	NA	NA	NA	NA	NA	NA	NA	NA	NA	NA	NA	NA	NA	NA	NA	NA	NA	NA	NA	NA	NA	NA	NA	NA	NA	yes	black	lower	woman	non.fgen	yes	sometimes	no
yes	little	4	0	1	0	1	1	1	1	1	1	1	0	0	0	1	0	1	0	0	0	0	0	0	0	0	0	0	1	0	0	0	yes	white	lower	woman	non.fgen	no	sometimes	yes
decline		4	NA	NA	NA	NA	NA	NA	NA	NA	NA	NA	NA	NA	NA	NA	NA	NA	NA	NA	NA	NA	NA	NA	NA	NA	NA	NA	NA	NA	NA	NA	yes	NA	lower	woman	non.fgen	no	sometimes	NA
decline		4	NA	NA	NA	NA	NA	NA	NA	NA	NA	NA	NA	NA	NA	NA	NA	NA	NA	NA	NA	NA	NA	NA	NA	NA	NA	NA	NA	NA	NA	NA	yes	white	lower	man	fgen	yes	yes	NA
decline		4	NA	NA	NA	NA	NA	NA	NA	NA	NA	NA	NA	NA	NA	NA	NA	NA	NA	NA	NA	NA	NA	NA	NA	NA	NA	NA	NA	NA	NA	NA	yes	asian	lower	man	fgen	no	yes	NA
yes	moderate	4	1	1	1	0	0	1	1	1	1	0	0	0	0	0	0	1	1	1	1	1	1	0	1	1	1	1	1	1	0	0	yes	white	upper	woman	non.fgen	yes	yes	yes
yes	moderate	decline	0	1	1	0	0	1	1	1	1	1	0	0	1	1	1	1	0	1	0	0	0	0	0	0	0	1	1	0	0	0	yes	white	upper	woman	non.fgen	no	no	yes
no		3.4	NA	NA	NA	NA	NA	NA	NA	NA	NA	NA	NA	NA	NA	NA	NA	NA	NA	NA	NA	NA	NA	NA	NA	NA	NA	NA	NA	NA	NA	NA	yes	white	lower	woman	fgen	no	sometimes	no
no		4	NA	NA	NA	NA	NA	NA	NA	NA	NA	NA	NA	NA	NA	NA	NA	NA	NA	NA	NA	NA	NA	NA	NA	NA	NA	NA	NA	NA	NA	NA	yes	black	lower	woman	fgen	no	yes	no
yes	little	3.64	0	0	0	0	0	0	0	0	0	0	1	0	0	0	0	0	0	0	0	1	0	0	0	0	1	1	1	1	0	0	yes	black	upper	woman	non.fgen	no	sometimes	yes
decline		4	NA	NA	NA	NA	NA	NA	NA	NA	NA	NA	NA	NA	NA	NA	NA	NA	NA	NA	NA	NA	NA	NA	NA	NA	NA	NA	NA	NA	NA	NA	yes	asian	lower	woman	non.fgen	no	yes	NA
yes	little	3.2	1	1	0	1	0	1	1	0	0	0	0	0	1	0	0	1	0	1	0	0	0	0	0	0	1	1	1	1	0	0	yes	white	lower	woman	non.fgen	no	yes	yes
yes	moderate	3.86	0	1	0	1	1	1	1	0	1	0	0	0	0	1	1	1	0	0	0	0	0	0	0	0	1	1	0	0	0	0	yes	white	lower	man	non.fgen	no	yes	yes
yes	mild	4	0	0	0	0	1	0	1	0	1	1	0	0	0	0	1	0	0	1	0	1	0	1	1	0	0	0	0	0	0	0	yes	asian	lower	man	fgen	no	yes	yes
yes	moderate	4	0	1	0	0	0	1	1	1	1	0	0	0	0	0	1	0	0	0	0	0	0	0	0	0	1	1	1	0	0	0	yes	white	upper	woman	non.fgen	no	sometimes	yes
no		2.9	NA	NA	NA	NA	NA	NA	NA	NA	NA	NA	NA	NA	NA	NA	NA	NA	NA	NA	NA	NA	NA	NA	NA	NA	NA	NA	NA	NA	NA	NA	yes	asian	lower	woman	non.fgen	no	sometimes	no
yes	moderate	3.82	0	1	1	1	1	0	0	1	1	0	0	0	1	0	1	1	1	1	1	1	1	0	0	0	0	0	1	0	0	0	yes	latinx	upper	woman	fgen	no	yes	yes
yes	moderate	decline	1	0	0	0	0	0	0	1	1	0	0	0	0	1	1	0	0	0	0	0	0	0	0	0	0	0	0	0	1	0	yes	white	upper	woman	fgen	no	no	yes
yes	moderate	3.1	0	1	0	1	0	0	0	0	0	1	0	0	1	0	1	1	1	0	0	0	1	0	0	0	0	1	1	1	0	0	yes	latinx	lower	woman	fgen	no	no	yes
no		3.6	NA	NA	NA	NA	NA	NA	NA	NA	NA	NA	NA	NA	NA	NA	NA	NA	NA	NA	NA	NA	NA	NA	NA	NA	NA	NA	NA	NA	NA	NA	yes	asian	lower	man	non.fgen	no	yes	no
yes	little	3.21	0	1	1	1	1	1	1	0	0	0	0	0	0	1	1	0	1	1	0	0	0	0	0	0	1	1	0	1	0	0	yes	NA	upper	man	fgen	NA	sometimes	yes
yes	mild	3.6	1	1	1	1	1	1	1	1	1	1	0	0	1	0	1	1	1	0	0	1	0	0	0	0	1	0	1	0	0	0	yes	white	upper	woman	fgen	yes	sometimes	yes
no		2.8	NA	NA	NA	NA	NA	NA	NA	NA	NA	NA	NA	NA	NA	NA	NA	NA	NA	NA	NA	NA	NA	NA	NA	NA	NA	NA	NA	NA	NA	NA	yes	white	upper	woman	non.fgen	NA	yes	no
no		decline	NA	NA	NA	NA	NA	NA	NA	NA	NA	NA	NA	NA	NA	NA	NA	NA	NA	NA	NA	NA	NA	NA	NA	NA	NA	NA	NA	NA	NA	NA	yes	black	lower	woman	non.fgen	no	sometimes	no
yes	mild	3.5	1	1	1	1	1	1	1	1	0	1	0	0	0	0	0	1	1	0	0	0	0	0	0	0	0	0	0	0	1	0	yes	white	lower	woman	fgen	no	sometimes	yes
no		decline	NA	NA	NA	NA	NA	NA	NA	NA	NA	NA	NA	NA	NA	NA	NA	NA	NA	NA	NA	NA	NA	NA	NA	NA	NA	NA	NA	NA	NA	NA	yes	latinx	lower	man	fgen	no	sometimes	no
no		decline	NA	NA	NA	NA	NA	NA	NA	NA	NA	NA	NA	NA	NA	NA	NA	NA	NA	NA	NA	NA	NA	NA	NA	NA	NA	NA	NA	NA	NA	NA	yes	latinx	lower	woman	fgen	no	yes	no
yes	mild	4	0	1	1	1	0	1	1	1	1	0	0	0	0	1	1	1	0	1	1	1	1	1	1	1	1	1	1	0	0	0	yes	NA	lower	woman	non.fgen	yes	yes	yes
no		3	NA	NA	NA	NA	NA	NA	NA	NA	NA	NA	NA	NA	NA	NA	NA	NA	NA	NA	NA	NA	NA	NA	NA	NA	NA	NA	NA	NA	NA	NA	yes	white	lower	woman	non.fgen	no	yes	no
decline		3.8	NA	NA	NA	NA	NA	NA	NA	NA	NA	NA	NA	NA	NA	NA	NA	NA	NA	NA	NA	NA	NA	NA	NA	NA	NA	NA	NA	NA	NA	NA	yes	white	lower	man	fgen	no	NA	NA
yes	moderate	3.2	1	1	1	1	1	1	0	0	0	0	0	0	0	1	1	1	1	0	0	1	1	1	0	1	1	1	1	1	0	0	yes	NA	lower	woman	fgen	no	no	yes
decline		3.6	NA	NA	NA	NA	NA	NA	NA	NA	NA	NA	NA	NA	NA	NA	NA	NA	NA	NA	NA	NA	NA	NA	NA	NA	NA	NA	NA	NA	NA	NA	yes	asian	upper	man	non.fgen	no	NA	NA
decline		3.8	NA	NA	NA	NA	NA	NA	NA	NA	NA	NA	NA	NA	NA	NA	NA	NA	NA	NA	NA	NA	NA	NA	NA	NA	NA	NA	NA	NA	NA	NA	yes	white	lower	woman	non.fgen	no	sometimes	NA
yes	moderate	3.3	0	0	0	0	0	0	0	0	0	0	0	0	0	0	0	1	0	0	0	0	0	1	0	0	0	0	0	0	0	0	yes	white	upper	man	fgen	no	no	yes
yes	mild	2.7	0	1	1	0	0	0	0	1	0	0	0	0	0	0	1	1	0	0	1	1	1	0	0	0	1	1	1	0	0	0	yes	white	upper	man	fgen	yes	sometimes	yes
yes	mild	3	0	0	0	0	0	0	0	0	0	0	1	0	0	0	0	0	0	1	0	0	0	0	0	0	1	1	0	0	0	0	yes	white	upper	woman	non.fgen	no	sometimes	yes
yes	mild	decline	0	0	1	1	1	1	0	0	0	0	0	0	0	1	1	0	0	1	1	1	1	1	1	1	1	1	1	1	0	0	yes	latinx	lower	woman	fgen	yes	sometimes	yes
yes	moderate	decline	1	0	1	1	1	1	1	0	1	0	0	0	0	0	1	0	0	1	0	0	0	0	0	0	1	1	1	1	0	0	yes	latinx	lower	man	non.fgen	yes	yes	yes
yes	mild	3.8	1	0	0	0	1	0	1	0	0	0	0	0	0	0	0	0	1	1	1	1	1	1	1	1	1	1	1	1	0	0	yes	white	lower	woman	fgen	no	yes	yes
yes	mild	2	1	1	0	1	1	1	0	0	1	0	0	0	0	0	1	0	0	1	0	0	0	0	0	0	1	1	0	1	0	0	yes	latinx	upper	woman	fgen	no	no	yes
no		2.7	NA	NA	NA	NA	NA	NA	NA	NA	NA	NA	NA	NA	NA	NA	NA	NA	NA	NA	NA	NA	NA	NA	NA	NA	NA	NA	NA	NA	NA	NA	yes	black	lower	man	non.fgen	no	NA	no
yes	mild	3.5	0	1	0	1	0	0	1	0	0	0	0	0	0	0	0	1	0	0	1	1	1	0	0	0	1	1	1	1	0	0	yes	white	upper	woman	fgen	yes	sometimes	yes
no		3.5	NA	NA	NA	NA	NA	NA	NA	NA	NA	NA	NA	NA	NA	NA	NA	NA	NA	NA	NA	NA	NA	NA	NA	NA	NA	NA	NA	NA	NA	NA	yes	latinx	lower	woman	fgen	no	sometimes	no
decline		decline	NA	NA	NA	NA	NA	NA	NA	NA	NA	NA	NA	NA	NA	NA	NA	NA	NA	NA	NA	NA	NA	NA	NA	NA	NA	NA	NA	NA	NA	NA	yes	white	lower	man	non.fgen	no	yes	NA
yes	little	3.5	0	0	0	0	0	0	0	0	0	0	1	0	0	0	0	0	0	0	0	0	0	0	0	0	0	0	0	0	1	0	yes	white	lower	woman	fgen	no	yes	yes
yes	moderate	3	0	0	1	1	0	1	1	1	1	0	0	0	0	0	1	0	0	0	0	0	0	0	0	0	1	1	1	0	0	0	yes	latinx	lower	woman	non.fgen	no	yes	yes
no		decline	NA	NA	NA	NA	NA	NA	NA	NA	NA	NA	NA	NA	NA	NA	NA	NA	NA	NA	NA	NA	NA	NA	NA	NA	NA	NA	NA	NA	NA	NA	yes	NA	lower	woman	NA	no	no	no
yes	severe	3	1	1	1	1	1	1	1	1	1	1	0	0	1	1	1	1	0	1	0	0	0	0	0	0	1	1	0	1	0	0	yes	white	upper	woman	non.fgen	yes	no	yes
yes	mild	3.4	0	0	0	0	0	0	0	0	1	0	0	0	0	0	1	0	0	1	0	0	1	1	0	0	1	1	1	1	0	0	yes	white	upper	woman	fgen	no	no	yes
no		decline	NA	NA	NA	NA	NA	NA	NA	NA	NA	NA	NA	NA	NA	NA	NA	NA	NA	NA	NA	NA	NA	NA	NA	NA	NA	NA	NA	NA	NA	NA	yes	black	lower	woman	non.fgen	no	yes	no
yes	moderate	3.93	1	1	0	1	1	1	1	1	1	1	0	0	0	1	1	1	1	0	0	1	0	0	0	0	0	1	1	1	0	0	yes	latinx	upper	woman	non.fgen	no	no	yes
no		2.79	NA	NA	NA	NA	NA	NA	NA	NA	NA	NA	NA	NA	NA	NA	NA	NA	NA	NA	NA	NA	NA	NA	NA	NA	NA	NA	NA	NA	NA	NA	yes	latinx	upper	man	fgen	no	yes	no
no		3.45	NA	NA	NA	NA	NA	NA	NA	NA	NA	NA	NA	NA	NA	NA	NA	NA	NA	NA	NA	NA	NA	NA	NA	NA	NA	NA	NA	NA	NA	NA	yes	white	upper	woman	fgen	no	no	no
no		3.6	NA	NA	NA	NA	NA	NA	NA	NA	NA	NA	NA	NA	NA	NA	NA	NA	NA	NA	NA	NA	NA	NA	NA	NA	NA	NA	NA	NA	NA	NA	yes	white	upper	woman	fgen	no	yes	no
no		3.93	NA	NA	NA	NA	NA	NA	NA	NA	NA	NA	NA	NA	NA	NA	NA	NA	NA	NA	NA	NA	NA	NA	NA	NA	NA	NA	NA	NA	NA	NA	yes	white	upper	woman	non.fgen	no	sometimes	no
yes	mild	3.4	0	0	1	0	0	0	0	0	0	0	0	0	0	0	0	0	0	1	0	0	0	0	0	0	1	1	0	0	0	0	yes	white	upper	woman	non.fgen	no	yes	yes
no		3.87	NA	NA	NA	NA	NA	NA	NA	NA	NA	NA	NA	NA	NA	NA	NA	NA	NA	NA	NA	NA	NA	NA	NA	NA	NA	NA	NA	NA	NA	NA	yes	asian	upper	man	non.fgen	no	yes	no
yes	mild	3.8	0	0	0	0	0	1	1	0	0	0	0	0	0	0	0	0	0	1	0	1	0	0	0	0	0	1	1	1	0	0	no	white	lower	NA	non.fgen	yes	yes	yes
yes	moderate	4	0	1	1	0	1	1	1	0	1	1	0	0	0	1	1	1	1	0	0	0	0	0	0	0	1	1	0	0	0	0	no	white	lower	woman	non.fgen	NA	yes	yes
yes	mild	3.6	1	0	1	0	1	0	1	0	1	1	0	0	1	1	1	1	1	1	1	0	1	0	0	1	1	1	0	1	0	0	no	white	upper	woman	non.fgen	yes	sometimes	yes
no		2.2	NA	NA	NA	NA	NA	NA	NA	NA	NA	NA	NA	NA	NA	NA	NA	NA	NA	NA	NA	NA	NA	NA	NA	NA	NA	NA	NA	NA	NA	NA	yes	latinx	upper	woman	fgen	no	sometimes	no
yes	little	3.78	1	0	0	0	0	0	0	0	0	0	0	0	0	0	0	0	0	1	0	0	0	0	0	0	1	0	0	0	0	0	yes	white	upper	man	non.fgen	no	no	yes
yes	moderate	4	0	0	1	1	1	0	1	1	0	0	0	0	1	1	0	1	0	0	1	0	1	1	0	0	0	0	1	0	0	0	yes	white	lower	woman	non.fgen	NA	yes	yes
yes	mild	3.8	1	0	0	0	0	0	0	1	0	0	0	0	0	1	1	1	1	1	1	0	0	0	0	0	1	1	0	1	0	0	no	asian	lower	woman	NA	no	no	yes
no		3.7	NA	NA	NA	NA	NA	NA	NA	NA	NA	NA	NA	NA	NA	NA	NA	NA	NA	NA	NA	NA	NA	NA	NA	NA	NA	NA	NA	NA	NA	NA	no	white	lower	man	non.fgen	no	yes	no
yes	moderate	3.5	0	0	0	0	0	0	0	1	0	0	0	0	1	1	0	0	1	0	0	0	1	0	0	0	0	1	1	0	0	0	no	latinx	upper	woman	fgen	no	yes	yes
yes	little	3.05	0	1	1	1	0	1	1	0	0	0	0	0	0	0	0	1	0	1	0	0	0	0	0	0	0	0	0	0	0	0	no	latinx	lower	woman	fgen	no	yes	yes
no		3.9	NA	NA	NA	NA	NA	NA	NA	NA	NA	NA	NA	NA	NA	NA	NA	NA	NA	NA	NA	NA	NA	NA	NA	NA	NA	NA	NA	NA	NA	NA	no	white	lower	woman	fgen	no	no	no
decline		3.3	NA	NA	NA	NA	NA	NA	NA	NA	NA	NA	NA	NA	NA	NA	NA	NA	NA	NA	NA	NA	NA	NA	NA	NA	NA	NA	NA	NA	NA	NA	yes	white	lower	man	non.fgen	no	yes	NA
no		3.7	NA	NA	NA	NA	NA	NA	NA	NA	NA	NA	NA	NA	NA	NA	NA	NA	NA	NA	NA	NA	NA	NA	NA	NA	NA	NA	NA	NA	NA	NA	yes	asian	lower	man	non.fgen	no	yes	no
no		2.47	NA	NA	NA	NA	NA	NA	NA	NA	NA	NA	NA	NA	NA	NA	NA	NA	NA	NA	NA	NA	NA	NA	NA	NA	NA	NA	NA	NA	NA	NA	yes	white	lower	man	fgen	no	sometimes	no
decline		3.5	NA	NA	NA	NA	NA	NA	NA	NA	NA	NA	NA	NA	NA	NA	NA	NA	NA	NA	NA	NA	NA	NA	NA	NA	NA	NA	NA	NA	NA	NA	yes	latinx	upper	man	fgen	no	sometimes	NA
yes	moderate	2.8	1	1	1	1	1	1	1	1	1	0	0	0	0	1	1	1	1	1	1	1	1	1	1	1	1	1	1	1	0	0	yes	white	lower	woman	non.fgen	no	sometimes	yes
no		4	NA	NA	NA	NA	NA	NA	NA	NA	NA	NA	NA	NA	NA	NA	NA	NA	NA	NA	NA	NA	NA	NA	NA	NA	NA	NA	NA	NA	NA	NA	yes	white	lower	woman	non.fgen	no	yes	no
yes	mild	3.83	1	1	0	1	1	1	1	1	1	0	0	0	1	1	0	1	1	1	0	0	0	0	0	0	1	1	0	1	0	0	yes	white	upper	woman	non.fgen	no	sometimes	yes
decline		decline	NA	NA	NA	NA	NA	NA	NA	NA	NA	NA	NA	NA	NA	NA	NA	NA	NA	NA	NA	NA	NA	NA	NA	NA	NA	NA	NA	NA	NA	NA	yes	asian	upper	woman	non.fgen	no	yes	NA
yes	little	decline	0	0	0	0	0	0	0	0	0	0	0	0	0	1	0	1	0	0	1	1	0	0	0	0	1	1	1	0	0	0	yes	latinx	upper	woman	fgen	no	no	yes
yes	moderate	3.38	0	1	1	0	1	0	1	0	0	0	0	0	0	0	0	1	0	0	0	0	0	0	0	0	1	0	1	0	0	0	yes	asian	upper	woman	non.fgen	yes	yes	yes
yes	mild	4	0	0	0	0	0	0	0	1	1	0	0	0	0	1	1	1	0	1	0	0	0	1	0	1	1	1	0	0	0	0	yes	white	upper	woman	non.fgen	no	yes	yes
yes	moderate	3.35	1	1	1	1	0	0	0	1	1	0	0	0	1	1	1	0	1	1	0	0	0	0	0	0	1	1	1	1	0	0	yes	white	upper	woman	non.fgen	no	yes	yes
yes	mild	3.97	0	0	0	1	1	1	1	0	0	0	0	0	0	0	0	0	0	0	0	0	0	0	0	0	1	1	0	0	0	0	yes	white	lower	woman	non.fgen	yes	yes	yes
decline		2.98	NA	NA	NA	NA	NA	NA	NA	NA	NA	NA	NA	NA	NA	NA	NA	NA	NA	NA	NA	NA	NA	NA	NA	NA	NA	NA	NA	NA	NA	NA	yes	white	lower	man	non.fgen	no	sometimes	NA
yes	mild	4	0	1	0	1	0	1	0	0	1	0	0	0	0	0	1	1	0	0	0	0	0	0	0	0	1	1	0	0	0	0	yes	white	lower	woman	non.fgen	yes	sometimes	yes
decline		3.9	NA	NA	NA	NA	NA	NA	NA	NA	NA	NA	NA	NA	NA	NA	NA	NA	NA	NA	NA	NA	NA	NA	NA	NA	NA	NA	NA	NA	NA	NA	yes	asian	lower	woman	non.fgen	yes	yes	NA
yes	little	4	0	1	0	1	1	0	1	0	0	0	0	0	0	0	0	0	0	0	0	0	0	0	0	0	0	0	0	0	1	0	yes	NA	lower	man	non.fgen	no	yes	yes
yes	mild	2.6	0	1	1	1	0	1	1	1	1	1	0	0	1	1	1	1	1	0	0	0	0	0	0	0	0	0	0	0	1	0	yes	white	lower	man	fgen	no	no	yes
yes	moderate	3.8	0	0	1	0	1	0	0	1	1	0	0	0	0	1	1	1	1	1	0	0	0	0	0	0	1	1	0	0	0	0	yes	latinx	lower	woman	fgen	no	NA	yes
yes	mild	3.78	0	0	0	1	1	0	1	0	0	1	0	0	0	0	0	0	0	0	0	0	0	0	0	0	0	1	0	0	0	0	yes	white	upper	man	non.fgen	no	yes	yes
decline		4	NA	NA	NA	NA	NA	NA	NA	NA	NA	NA	NA	NA	NA	NA	NA	NA	NA	NA	NA	NA	NA	NA	NA	NA	NA	NA	NA	NA	NA	NA	yes	NA	lower	man	non.fgen	no	yes	NA
decline		4	NA	NA	NA	NA	NA	NA	NA	NA	NA	NA	NA	NA	NA	NA	NA	NA	NA	NA	NA	NA	NA	NA	NA	NA	NA	NA	NA	NA	NA	NA	yes	white	lower	woman	non.fgen	yes	yes	NA
yes	moderate	4	0	0	0	1	1	1	1	0	0	1	0	0	0	0	0	0	0	0	0	0	0	0	0	0	1	1	0	0	0	0	yes	white	lower	man	non.fgen	no	sometimes	yes
yes	severe	decline	0	1	1	1	1	1	1	1	1	1	0	0	0	1	1	1	1	0	1	1	1	1	1	1	1	0	1	0	0	0	yes	latinx	lower	woman	NA	NA	sometimes	yes
decline		decline	NA	NA	NA	NA	NA	NA	NA	NA	NA	NA	NA	NA	NA	NA	NA	NA	NA	NA	NA	NA	NA	NA	NA	NA	NA	NA	NA	NA	NA	NA	yes	NA	lower	woman	NA	NA	NA	NA
yes	moderate	3.94	0	1	1	0	0	0	1	0	0	0	0	0	0	0	0	0	0	0	0	0	0	0	0	1	1	0	0	0	0	0	yes	white	lower	man	non.fgen	no	yes	yes
no		4	NA	NA	NA	NA	NA	NA	NA	NA	NA	NA	NA	NA	NA	NA	NA	NA	NA	NA	NA	NA	NA	NA	NA	NA	NA	NA	NA	NA	NA	NA	yes	white	lower	man	non.fgen	no	sometimes	no
yes	mild	3.8	0	1	0	0	0	1	0	1	1	0	0	0	0	1	0	1	0	1	0	0	0	0	0	0	1	1	1	0	0	0	yes	white	lower	woman	fgen	yes	yes	yes
yes	mild	4	0	0	0	1	1	0	1	0	0	0	0	0	0	0	1	0	1	1	1	0	0	1	0	1	0	1	1	0	0	0	yes	latinx	lower	man	non.fgen	no	yes	yes
yes	moderate	3.38	0	1	0	1	0	1	0	1	1	0	0	0	0	1	1	0	0	0	0	0	0	1	0	1	0	0	0	1	0	0	yes	white	lower	woman	non.fgen	no	yes	yes
no		4	NA	NA	NA	NA	NA	NA	NA	NA	NA	NA	NA	NA	NA	NA	NA	NA	NA	NA	NA	NA	NA	NA	NA	NA	NA	NA	NA	NA	NA	NA	yes	asian	lower	woman	fgen	no	yes	no
yes	mild	3.5	0	1	0	0	0	0	0	1	0	1	0	0	0	0	1	1	0	0	0	0	0	0	0	0	1	1	1	1	0	0	yes	latinx	lower	woman	fgen	no	no	yes
yes	mild	3.11	0	0	1	0	0	1	1	1	0	0	0	0	0	0	0	0	1	1	0	0	0	0	0	0	1	1	0	0	0	0	yes	asian	lower	woman	non.fgen	no	yes	yes
yes	moderate	3.39	0	1	1	1	1	1	1	1	1	1	0	0	1	1	1	1	1	1	0	0	0	0	0	0	1	1	0	0	0	0	yes	white	lower	woman	non.fgen	yes	yes	yes
yes	little	4	0	0	0	0	0	0	1	0	0	0	0	0	0	0	0	0	0	0	0	0	0	0	0	0	1	0	0	0	0	0	yes	NA	lower	man	non.fgen	NA	yes	yes
decline		4	NA	NA	NA	NA	NA	NA	NA	NA	NA	NA	NA	NA	NA	NA	NA	NA	NA	NA	NA	NA	NA	NA	NA	NA	NA	NA	NA	NA	NA	NA	yes	white	lower	man	non.fgen	yes	yes	NA
no		3.5	NA	NA	NA	NA	NA	NA	NA	NA	NA	NA	NA	NA	NA	NA	NA	NA	NA	NA	NA	NA	NA	NA	NA	NA	NA	NA	NA	NA	NA	NA	no	NA	lower	man	fgen	yes	sometimes	no
no		3.79	NA	NA	NA	NA	NA	NA	NA	NA	NA	NA	NA	NA	NA	NA	NA	NA	NA	NA	NA	NA	NA	NA	NA	NA	NA	NA	NA	NA	NA	NA	yes	white	lower	man	non.fgen	no	yes	no
yes	mild	3.8	0	0	1	0	0	0	1	0	0	0	0	0	0	0	0	1	0	0	0	1	0	0	0	0	0	0	0	0	0	0	yes	white	upper	woman	fgen	NA	sometimes	yes
yes	little	3.5	0	0	0	0	0	0	0	0	0	0	1	0	0	0	0	0	0	0	0	0	0	0	0	0	0	0	0	0	1	0	yes	white	upper	man	non.fgen	yes	yes	yes
yes	moderate	3	1	1	0	1	0	1	0	0	1	0	0	0	0	0	1	1	0	0	0	0	0	0	0	0	0	0	0	0	1	0	yes	latinx	upper	woman	non.fgen	no	yes	yes
decline		3.7	NA	NA	NA	NA	NA	NA	NA	NA	NA	NA	NA	NA	NA	NA	NA	NA	NA	NA	NA	NA	NA	NA	NA	NA	NA	NA	NA	NA	NA	NA	yes	white	lower	man	non.fgen	no	yes	NA
yes	little	3.7	0	0	0	0	0	0	1	1	0	0	0	0	0	0	0	0	0	0	0	0	0	0	0	0	0	0	0	0	1	0	yes	white	lower	woman	non.fgen	NA	yes	yes
decline		3.1	NA	NA	NA	NA	NA	NA	NA	NA	NA	NA	NA	NA	NA	NA	NA	NA	NA	NA	NA	NA	NA	NA	NA	NA	NA	NA	NA	NA	NA	NA	yes	asian	upper	man	NA	no	NA	NA
yes	mild	2.75	0	1	0	1	1	1	1	0	0	0	0	0	0	0	0	1	0	0	0	0	1	0	1	1	0	0	0	0	0	0	yes	white	upper	man	fgen	no	sometimes	yes
decline		3.91	NA	NA	NA	NA	NA	NA	NA	NA	NA	NA	NA	NA	NA	NA	NA	NA	NA	NA	NA	NA	NA	NA	NA	NA	NA	NA	NA	NA	NA	NA	yes	white	upper	man	non.fgen	no	yes	NA
no		3.4	NA	NA	NA	NA	NA	NA	NA	NA	NA	NA	NA	NA	NA	NA	NA	NA	NA	NA	NA	NA	NA	NA	NA	NA	NA	NA	NA	NA	NA	NA	yes	white	upper	man	non.fgen	no	yes	no
yes	little	3.82	0	0	0	0	0	0	0	0	0	0	1	0	0	0	0	0	0	0	0	0	0	0	0	0	1	1	1	0	0	0	yes	asian	upper	man	non.fgen	no	yes	yes
no		3.1	NA	NA	NA	NA	NA	NA	NA	NA	NA	NA	NA	NA	NA	NA	NA	NA	NA	NA	NA	NA	NA	NA	NA	NA	NA	NA	NA	NA	NA	NA	yes	white	upper	man	fgen	no	sometimes	no
yes	mild	3.08	1	0	0	1	1	0	0	1	0	0	0	0	0	0	0	0	0	0	0	0	0	0	0	0	1	1	0	1	0	0	yes	asian	lower	man	fgen	yes	sometimes	yes
yes	moderate	2.3	0	0	0	0	0	0	0	0	1	0	0	0	1	1	1	0	0	0	0	0	0	0	0	0	1	1	1	0	0	0	yes	white	upper	woman	non.fgen	yes	yes	yes
no		3.8	NA	NA	NA	NA	NA	NA	NA	NA	NA	NA	NA	NA	NA	NA	NA	NA	NA	NA	NA	NA	NA	NA	NA	NA	NA	NA	NA	NA	NA	NA	yes	white	lower	man	non.fgen	no	yes	no
decline		3.04	NA	NA	NA	NA	NA	NA	NA	NA	NA	NA	NA	NA	NA	NA	NA	NA	NA	NA	NA	NA	NA	NA	NA	NA	NA	NA	NA	NA	NA	NA	yes	asian	lower	man	non.fgen	no	sometimes	NA
no		4	NA	NA	NA	NA	NA	NA	NA	NA	NA	NA	NA	NA	NA	NA	NA	NA	NA	NA	NA	NA	NA	NA	NA	NA	NA	NA	NA	NA	NA	NA	yes	white	lower	woman	non.fgen	no	sometimes	no
no		3.73	NA	NA	NA	NA	NA	NA	NA	NA	NA	NA	NA	NA	NA	NA	NA	NA	NA	NA	NA	NA	NA	NA	NA	NA	NA	NA	NA	NA	NA	NA	yes	latinx	lower	man	non.fgen	no	NA	no
no		3.57	NA	NA	NA	NA	NA	NA	NA	NA	NA	NA	NA	NA	NA	NA	NA	NA	NA	NA	NA	NA	NA	NA	NA	NA	NA	NA	NA	NA	NA	NA	yes	NA	lower	man	NA	no	NA	no
decline		4	NA	NA	NA	NA	NA	NA	NA	NA	NA	NA	NA	NA	NA	NA	NA	NA	NA	NA	NA	NA	NA	NA	NA	NA	NA	NA	NA	NA	NA	NA	yes	white	lower	woman	fgen	no	yes	NA
decline		3.4	NA	NA	NA	NA	NA	NA	NA	NA	NA	NA	NA	NA	NA	NA	NA	NA	NA	NA	NA	NA	NA	NA	NA	NA	NA	NA	NA	NA	NA	NA	yes	NA	lower	NA	non.fgen	no	yes	NA
no		4	NA	NA	NA	NA	NA	NA	NA	NA	NA	NA	NA	NA	NA	NA	NA	NA	NA	NA	NA	NA	NA	NA	NA	NA	NA	NA	NA	NA	NA	NA	yes	asian	lower	woman	non.fgen	no	yes	no
yes	little	4	0	0	1	0	0	0	1	1	0	1	0	0	0	0	0	1	0	0	0	0	1	0	0	1	1	0	1	0	0	0	yes	asian	lower	woman	non.fgen	NA	NA	yes
yes	mild	3.92	1	0	0	1	0	1	0	1	0	0	0	0	0	1	0	1	0	0	1	1	1	0	1	0	0	1	1	0	0	0	yes	white	lower	man	non.fgen	no	yes	yes
yes	mild	3.6	1	0	0	1	1	0	0	0	1	0	0	0	0	0	1	0	1	1	1	1	0	0	0	0	1	1	0	0	0	0	yes	white	lower	woman	fgen	no	yes	yes
no		3.6	NA	NA	NA	NA	NA	NA	NA	NA	NA	NA	NA	NA	NA	NA	NA	NA	NA	NA	NA	NA	NA	NA	NA	NA	NA	NA	NA	NA	NA	NA	yes	white	lower	woman	non.fgen	no	yes	no
no		3.6	NA	NA	NA	NA	NA	NA	NA	NA	NA	NA	NA	NA	NA	NA	NA	NA	NA	NA	NA	NA	NA	NA	NA	NA	NA	NA	NA	NA	NA	NA	yes	white	lower	man	non.fgen	no	yes	no
no		3.3	NA	NA	NA	NA	NA	NA	NA	NA	NA	NA	NA	NA	NA	NA	NA	NA	NA	NA	NA	NA	NA	NA	NA	NA	NA	NA	NA	NA	NA	NA	yes	black	lower	man	fgen	no	yes	no
yes	little	3.6	0	0	0	0	0	0	0	0	0	0	1	0	0	0	0	0	0	0	1	0	1	1	0	0	0	1	1	1	0	0	yes	white	lower	man	non.fgen	no	yes	yes
yes	moderate	3.86	0	1	1	1	0	1	0	0	1	0	0	0	0	1	1	1	0	0	1	0	0	1	0	1	1	1	0	1	0	0	yes	white	lower	man	non.fgen	no	yes	yes
decline		3.02	NA	NA	NA	NA	NA	NA	NA	NA	NA	NA	NA	NA	NA	NA	NA	NA	NA	NA	NA	NA	NA	NA	NA	NA	NA	NA	NA	NA	NA	NA	yes	asian	lower	man	non.fgen	no	no	NA
decline		3.23	NA	NA	NA	NA	NA	NA	NA	NA	NA	NA	NA	NA	NA	NA	NA	NA	NA	NA	NA	NA	NA	NA	NA	NA	NA	NA	NA	NA	NA	NA	yes	asian	lower	man	non.fgen	no	yes	NA
decline		4	NA	NA	NA	NA	NA	NA	NA	NA	NA	NA	NA	NA	NA	NA	NA	NA	NA	NA	NA	NA	NA	NA	NA	NA	NA	NA	NA	NA	NA	NA	yes	NA	lower	man	non.fgen	no	sometimes	NA
yes	little	decline	0	1	0	0	0	1	0	0	0	0	0	0	0	0	0	0	0	0	0	0	0	0	0	1	0	0	0	0	0	0	yes	asian	lower	man	non.fgen	no	yes	yes
yes	moderate	3.15	1	0	1	0	1	0	1	0	1	1	0	0	1	1	0	0	1	1	0	0	0	0	0	0	0	0	1	0	0	0	yes	white	lower	woman	non.fgen	no	no	yes
yes	mild	3.85	0	1	0	1	1	1	1	1	0	1	0	0	1	1	1	1	1	0	0	1	0	0	0	0	1	1	1	0	0	0	yes	latinx	lower	woman	non.fgen	NA	yes	yes
decline		3.8	NA	NA	NA	NA	NA	NA	NA	NA	NA	NA	NA	NA	NA	NA	NA	NA	NA	NA	NA	NA	NA	NA	NA	NA	NA	NA	NA	NA	NA	NA	yes	latinx	lower	man	fgen	no	no	NA
yes	mild	2.11	1	1	1	0	0	1	1	0	0	0	0	0	0	0	1	0	1	1	0	0	0	0	1	1	1	1	1	1	0	0	yes	latinx	lower	man	non.fgen	no	sometimes	yes
yes	moderate	4	1	1	1	1	1	1	1	0	1	1	0	0	0	1	1	0	1	1	0	0	0	0	0	0	0	1	1	1	0	0	yes	white	lower	woman	non.fgen	yes	yes	yes
yes	moderate	4	1	0	0	0	1	0	1	1	1	0	0	0	1	1	1	0	1	1	0	0	0	0	0	0	1	1	0	1	0	0	yes	NA	lower	NA	NA	NA	NA	yes
decline		4	NA	NA	NA	NA	NA	NA	NA	NA	NA	NA	NA	NA	NA	NA	NA	NA	NA	NA	NA	NA	NA	NA	NA	NA	NA	NA	NA	NA	NA	NA	yes	white	lower	man	non.fgen	no	yes	NA
decline		3	NA	NA	NA	NA	NA	NA	NA	NA	NA	NA	NA	NA	NA	NA	NA	NA	NA	NA	NA	NA	NA	NA	NA	NA	NA	NA	NA	NA	NA	NA	yes	latinx	upper	man	non.fgen	yes	yes	NA
decline		3.1	NA	NA	NA	NA	NA	NA	NA	NA	NA	NA	NA	NA	NA	NA	NA	NA	NA	NA	NA	NA	NA	NA	NA	NA	NA	NA	NA	NA	NA	NA	yes	NA	lower	woman	non.fgen	yes	yes	NA
yes	moderate	3.8	0	0	1	0	0	0	1	0	0	0	0	0	0	0	0	0	0	0	0	0	0	1	0	0	1	1	0	0	0	0	yes	white	lower	woman	non.fgen	yes	yes	yes
no		4	NA	NA	NA	NA	NA	NA	NA	NA	NA	NA	NA	NA	NA	NA	NA	NA	NA	NA	NA	NA	NA	NA	NA	NA	NA	NA	NA	NA	NA	NA	yes	asian	lower	man	non.fgen	no	yes	no
no		4	NA	NA	NA	NA	NA	NA	NA	NA	NA	NA	NA	NA	NA	NA	NA	NA	NA	NA	NA	NA	NA	NA	NA	NA	NA	NA	NA	NA	NA	NA	yes	asian	lower	man	non.fgen	no	sometimes	no
yes	little	3.5	0	1	0	0	0	0	1	1	0	0	0	0	0	0	0	0	0	1	0	0	0	0	0	1	1	1	0	1	0	0	yes	white	lower	woman	non.fgen	no	yes	yes
yes	moderate	decline	1	1	0	1	1	0	1	0	1	0	0	0	0	1	1	1	1	1	1	1	1	1	1	1	0	0	1	1	0	0	yes	latinx	lower	woman	fgen	no	yes	yes
no		3.7	NA	NA	NA	NA	NA	NA	NA	NA	NA	NA	NA	NA	NA	NA	NA	NA	NA	NA	NA	NA	NA	NA	NA	NA	NA	NA	NA	NA	NA	NA	yes	white	lower	man	fgen	no	yes	no
decline		1.3	NA	NA	NA	NA	NA	NA	NA	NA	NA	NA	NA	NA	NA	NA	NA	NA	NA	NA	NA	NA	NA	NA	NA	NA	NA	NA	NA	NA	NA	NA	yes	asian	lower	man	non.fgen	yes	yes	NA
yes	mild	3	1	0	1	1	1	1	1	0	1	1	0	0	0	0	1	0	0	0	0	0	0	0	0	0	1	1	0	0	0	0	yes	white	lower	man	non.fgen	no	yes	yes
yes	little	4	0	0	0	0	0	0	1	0	0	0	0	0	0	0	0	0	1	1	1	0	0	0	0	0	0	0	0	1	0	0	yes	white	lower	man	fgen	yes	NA	yes
no		4	NA	NA	NA	NA	NA	NA	NA	NA	NA	NA	NA	NA	NA	NA	NA	NA	NA	NA	NA	NA	NA	NA	NA	NA	NA	NA	NA	NA	NA	NA	yes	latinx	lower	woman	non.fgen	no	yes	no
no		3.67	NA	NA	NA	NA	NA	NA	NA	NA	NA	NA	NA	NA	NA	NA	NA	NA	NA	NA	NA	NA	NA	NA	NA	NA	NA	NA	NA	NA	NA	NA	yes	white	lower	man	non.fgen	no	yes	no
yes	mild	4	0	1	1	1	0	1	1	1	0	1	0	0	1	0	0	0	0	0	1	1	1	1	1	1	1	0	1	0	0	0	yes	asian	lower	woman	non.fgen	no	sometimes	yes
yes	little	3.48	0	0	0	0	0	0	1	0	0	0	0	0	0	0	0	0	0	0	0	0	0	0	0	0	0	1	0	0	0	0	yes	asian	lower	woman	non.fgen	yes	yes	yes
yes	moderate	4	0	0	0	0	1	1	1	0	0	1	0	0	1	0	0	0	1	0	0	1	0	0	0	0	0	0	1	0	0	0	yes	asian	lower	man	non.fgen	no	yes	yes
no		4	NA	NA	NA	NA	NA	NA	NA	NA	NA	NA	NA	NA	NA	NA	NA	NA	NA	NA	NA	NA	NA	NA	NA	NA	NA	NA	NA	NA	NA	NA	yes	asian	lower	man	non.fgen	no	sometimes	no
no		decline	NA	NA	NA	NA	NA	NA	NA	NA	NA	NA	NA	NA	NA	NA	NA	NA	NA	NA	NA	NA	NA	NA	NA	NA	NA	NA	NA	NA	NA	NA	yes	asian	lower	man	fgen	no	sometimes	no
yes	little	3.76	1	0	0	0	0	0	0	0	1	0	0	0	0	1	0	0	0	1	0	0	1	1	0	1	1	1	1	1	0	0	yes	NA	lower	woman	non.fgen	yes	sometimes	yes
no		4	NA	NA	NA	NA	NA	NA	NA	NA	NA	NA	NA	NA	NA	NA	NA	NA	NA	NA	NA	NA	NA	NA	NA	NA	NA	NA	NA	NA	NA	NA	yes	asian	lower	man	non.fgen	no	sometimes	no
no		decline	NA	NA	NA	NA	NA	NA	NA	NA	NA	NA	NA	NA	NA	NA	NA	NA	NA	NA	NA	NA	NA	NA	NA	NA	NA	NA	NA	NA	NA	NA	yes	black	lower	woman	fgen	no	yes	no
no		4	NA	NA	NA	NA	NA	NA	NA	NA	NA	NA	NA	NA	NA	NA	NA	NA	NA	NA	NA	NA	NA	NA	NA	NA	NA	NA	NA	NA	NA	NA	yes	asian	lower	woman	non.fgen	no	NA	no
no		4	NA	NA	NA	NA	NA	NA	NA	NA	NA	NA	NA	NA	NA	NA	NA	NA	NA	NA	NA	NA	NA	NA	NA	NA	NA	NA	NA	NA	NA	NA	yes	asian	lower	woman	non.fgen	no	NA	no
yes	moderate	3.3	0	0	0	0	0	0	1	1	1	1	0	0	0	1	1	1	0	0	1	1	1	0	0	1	0	1	1	0	0	0	yes	NA	lower	man	fgen	no	yes	yes
no		3.69	NA	NA	NA	NA	NA	NA	NA	NA	NA	NA	NA	NA	NA	NA	NA	NA	NA	NA	NA	NA	NA	NA	NA	NA	NA	NA	NA	NA	NA	NA	yes	asian	lower	man	non.fgen	no	yes	no
decline		3.6	NA	NA	NA	NA	NA	NA	NA	NA	NA	NA	NA	NA	NA	NA	NA	NA	NA	NA	NA	NA	NA	NA	NA	NA	NA	NA	NA	NA	NA	NA	yes	asian	lower	man	non.fgen	no	sometimes	NA
no		3.9	NA	NA	NA	NA	NA	NA	NA	NA	NA	NA	NA	NA	NA	NA	NA	NA	NA	NA	NA	NA	NA	NA	NA	NA	NA	NA	NA	NA	NA	NA	yes	white	lower	man	non.fgen	no	yes	no
yes	mild	2.11	0	0	1	1	1	0	0	0	0	0	0	0	0	0	0	0	1	1	1	1	0	0	0	0	1	1	1	1	0	0	yes	latinx	lower	man	fgen	yes	sometimes	yes
yes	moderate	3.58	1	0	0	0	0	1	1	1	0	1	0	0	0	0	1	0	0	1	0	1	1	1	0	0	0	1	1	1	0	0	yes	black	lower	man	non.fgen	no	yes	yes
yes	moderate	2.8	0	1	0	0	0	0	0	1	0	0	0	0	1	0	0	0	0	0	0	0	0	0	0	0	0	0	0	0	1	0	yes	latinx	lower	woman	fgen	yes	yes	yes
decline		3.87	NA	NA	NA	NA	NA	NA	NA	NA	NA	NA	NA	NA	NA	NA	NA	NA	NA	NA	NA	NA	NA	NA	NA	NA	NA	NA	NA	NA	NA	NA	yes	white	lower	man	non.fgen	no	yes	NA
no		3.94	NA	NA	NA	NA	NA	NA	NA	NA	NA	NA	NA	NA	NA	NA	NA	NA	NA	NA	NA	NA	NA	NA	NA	NA	NA	NA	NA	NA	NA	NA	yes	white	lower	man	non.fgen	no	yes	no
yes	mild	3.33	1	1	0	0	0	0	0	0	1	0	0	0	1	1	1	1	0	1	0	0	0	0	0	0	1	1	0	1	0	0	yes	white	lower	man	non.fgen	no	sometimes	yes
no		3.8	NA	NA	NA	NA	NA	NA	NA	NA	NA	NA	NA	NA	NA	NA	NA	NA	NA	NA	NA	NA	NA	NA	NA	NA	NA	NA	NA	NA	NA	NA	yes	latinx	lower	man	fgen	no	no	no
yes	little	3.42	0	0	0	0	0	0	0	0	0	0	1	0	0	0	0	0	0	0	0	0	0	0	0	0	0	0	0	0	1	0	yes	latinx	lower	man	non.fgen	no	yes	yes
yes	mild	2.99	1	0	0	0	0	0	0	1	0	0	0	0	1	0	1	0	0	1	0	0	0	1	0	1	1	1	0	1	0	0	yes	white	lower	woman	fgen	yes	no	yes
decline		3.4	NA	NA	NA	NA	NA	NA	NA	NA	NA	NA	NA	NA	NA	NA	NA	NA	NA	NA	NA	NA	NA	NA	NA	NA	NA	NA	NA	NA	NA	NA	yes	latinx	upper	woman	NA	no	sometimes	NA
no		4	NA	NA	NA	NA	NA	NA	NA	NA	NA	NA	NA	NA	NA	NA	NA	NA	NA	NA	NA	NA	NA	NA	NA	NA	NA	NA	NA	NA	NA	NA	yes	white	upper	man	NA	no	NA	no
yes	little	3.96	0	0	0	0	1	1	1	0	0	0	0	0	0	0	0	0	1	0	0	0	0	0	0	1	0	0	0	0	0	0	yes	white	lower	woman	non.fgen	yes	sometimes	yes
no		3	NA	NA	NA	NA	NA	NA	NA	NA	NA	NA	NA	NA	NA	NA	NA	NA	NA	NA	NA	NA	NA	NA	NA	NA	NA	NA	NA	NA	NA	NA	yes	latinx	lower	woman	fgen	no	sometimes	no
no		4	NA	NA	NA	NA	NA	NA	NA	NA	NA	NA	NA	NA	NA	NA	NA	NA	NA	NA	NA	NA	NA	NA	NA	NA	NA	NA	NA	NA	NA	NA	yes	white	lower	woman	non.fgen	no	sometimes	no
yes	little	3.93	0	0	0	1	0	0	0	0	0	0	0	0	0	0	0	0	0	1	0	0	0	0	0	0	0	0	0	0	0	0	yes	NA	lower	woman	fgen	yes	yes	yes
no		3.65	NA	NA	NA	NA	NA	NA	NA	NA	NA	NA	NA	NA	NA	NA	NA	NA	NA	NA	NA	NA	NA	NA	NA	NA	NA	NA	NA	NA	NA	NA	yes	white	lower	woman	non.fgen	yes	yes	no
yes	little	3.15	0	0	0	0	1	0	0	0	0	0	0	0	0	0	0	1	0	0	0	0	1	1	0	0	0	0	0	0	0	0	yes	NA	lower	man	non.fgen	no	yes	yes
yes	moderate	3.7	0	1	0	1	0	0	0	0	1	0	0	0	0	1	1	1	0	0	0	0	0	0	0	0	1	1	0	0	0	0	yes	NA	lower	man	fgen	no	sometimes	yes
yes	mild	4	1	1	0	1	0	1	1	1	1	1	0	0	0	1	1	1	1	0	1	1	1	1	1	0	0	0	1	1	0	0	yes	white	lower	woman	non.fgen	no	yes	yes
yes	mild	3.95	0	0	0	0	0	1	1	1	0	0	0	0	1	0	0	0	0	0	0	0	0	1	0	1	1	1	1	0	0	0	yes	white	upper	NA	non.fgen	yes	yes	yes
no		3.8	NA	NA	NA	NA	NA	NA	NA	NA	NA	NA	NA	NA	NA	NA	NA	NA	NA	NA	NA	NA	NA	NA	NA	NA	NA	NA	NA	NA	NA	NA	yes	latinx	lower	man	fgen	no	yes	no
no		3.9	NA	NA	NA	NA	NA	NA	NA	NA	NA	NA	NA	NA	NA	NA	NA	NA	NA	NA	NA	NA	NA	NA	NA	NA	NA	NA	NA	NA	NA	NA	yes	white	lower	woman	non.fgen	no	yes	no
yes	severe	4	0	0	1	1	1	1	1	0	1	0	0	0	0	1	0	0	1	0	1	0	1	1	1	1	1	1	1	0	0	0	yes	white	lower	woman	non.fgen	no	yes	yes
no		3.9	NA	NA	NA	NA	NA	NA	NA	NA	NA	NA	NA	NA	NA	NA	NA	NA	NA	NA	NA	NA	NA	NA	NA	NA	NA	NA	NA	NA	NA	NA	yes	latinx	lower	woman	fgen	no	yes	no
yes	moderate	3.96	0	1	0	1	1	1	1	0	1	1	0	0	0	0	1	0	1	0	0	0	0	0	0	0	0	1	0	1	0	0	yes	latinx	lower	woman	non.fgen	no	yes	yes
no		4	NA	NA	NA	NA	NA	NA	NA	NA	NA	NA	NA	NA	NA	NA	NA	NA	NA	NA	NA	NA	NA	NA	NA	NA	NA	NA	NA	NA	NA	NA	yes	NA	lower	woman	non.fgen	no	sometimes	no
no		3.69	NA	NA	NA	NA	NA	NA	NA	NA	NA	NA	NA	NA	NA	NA	NA	NA	NA	NA	NA	NA	NA	NA	NA	NA	NA	NA	NA	NA	NA	NA	yes	white	lower	woman	non.fgen	no	yes	no
yes	moderate	3.5	1	1	1	1	1	1	1	1	0	0	0	0	0	0	1	1	1	1	1	1	1	1	1	1	1	1	1	0	0	0	yes	asian	lower	woman	non.fgen	no	sometimes	yes
yes	mild	3.8	0	1	0	1	1	0	0	0	0	0	0	0	1	0	0	1	0	1	1	1	1	1	1	1	1	1	0	0	0	0	yes	latinx	lower	woman	fgen	no	yes	yes
yes	little	3.34	0	1	0	1	0	0	1	0	0	1	0	0	1	0	0	0	0	0	0	0	1	0	0	1	1	1	1	0	0	0	yes	white	lower	woman	non.fgen	no	yes	yes
yes	moderate	2.98	0	0	1	0	1	0	1	1	0	1	0	0	0	0	0	1	1	0	0	0	0	0	0	0	1	0	0	0	0	0	yes	white	lower	woman	non.fgen	no	sometimes	yes
no		2.73	NA	NA	NA	NA	NA	NA	NA	NA	NA	NA	NA	NA	NA	NA	NA	NA	NA	NA	NA	NA	NA	NA	NA	NA	NA	NA	NA	NA	NA	NA	yes	latinx	lower	woman	fgen	no	sometimes	no
decline		3.7	NA	NA	NA	NA	NA	NA	NA	NA	NA	NA	NA	NA	NA	NA	NA	NA	NA	NA	NA	NA	NA	NA	NA	NA	NA	NA	NA	NA	NA	NA	yes	latinx	lower	woman	fgen	yes	yes	NA
yes	moderate	3.85	1	1	1	1	1	1	1	1	1	1	0	0	1	1	1	1	0	0	0	0	0	0	0	0	0	0	0	0	1	0	yes	white	lower	woman	non.fgen	no	no	yes
decline		4	NA	NA	NA	NA	NA	NA	NA	NA	NA	NA	NA	NA	NA	NA	NA	NA	NA	NA	NA	NA	NA	NA	NA	NA	NA	NA	NA	NA	NA	NA	yes	latinx	lower	woman	non.fgen	no	sometimes	NA
decline		2.7	NA	NA	NA	NA	NA	NA	NA	NA	NA	NA	NA	NA	NA	NA	NA	NA	NA	NA	NA	NA	NA	NA	NA	NA	NA	NA	NA	NA	NA	NA	yes	white	upper	man	non.fgen	no	no	NA
no		3.7	NA	NA	NA	NA	NA	NA	NA	NA	NA	NA	NA	NA	NA	NA	NA	NA	NA	NA	NA	NA	NA	NA	NA	NA	NA	NA	NA	NA	NA	NA	yes	asian	lower	man	non.fgen	no	yes	no
no		4	NA	NA	NA	NA	NA	NA	NA	NA	NA	NA	NA	NA	NA	NA	NA	NA	NA	NA	NA	NA	NA	NA	NA	NA	NA	NA	NA	NA	NA	NA	yes	NA	lower	man	NA	no	yes	no
decline		4	NA	NA	NA	NA	NA	NA	NA	NA	NA	NA	NA	NA	NA	NA	NA	NA	NA	NA	NA	NA	NA	NA	NA	NA	NA	NA	NA	NA	NA	NA	yes	asian	lower	man	non.fgen	no	yes	NA
decline		4	NA	NA	NA	NA	NA	NA	NA	NA	NA	NA	NA	NA	NA	NA	NA	NA	NA	NA	NA	NA	NA	NA	NA	NA	NA	NA	NA	NA	NA	NA	yes	white	lower	man	non.fgen	no	NA	NA
yes	moderate	2.64	1	1	1	1	1	1	1	1	1	0	0	0	1	1	1	1	0	0	0	0	0	0	0	0	0	0	1	1	0	0	yes	latinx	lower	woman	fgen	no	sometimes	yes
yes	mild	3.2	0	1	0	0	1	0	1	0	0	0	0	0	0	0	1	0	1	0	1	0	1	0	0	0	1	1	0	0	0	0	yes	latinx	lower	man	fgen	no	sometimes	yes
no		3.7	NA	NA	NA	NA	NA	NA	NA	NA	NA	NA	NA	NA	NA	NA	NA	NA	NA	NA	NA	NA	NA	NA	NA	NA	NA	NA	NA	NA	NA	NA	yes	latinx	upper	man	fgen	yes	sometimes	no
no		3.84	NA	NA	NA	NA	NA	NA	NA	NA	NA	NA	NA	NA	NA	NA	NA	NA	NA	NA	NA	NA	NA	NA	NA	NA	NA	NA	NA	NA	NA	NA	yes	white	lower	woman	non.fgen	no	yes	no
no		4	NA	NA	NA	NA	NA	NA	NA	NA	NA	NA	NA	NA	NA	NA	NA	NA	NA	NA	NA	NA	NA	NA	NA	NA	NA	NA	NA	NA	NA	NA	yes	asian	lower	man	non.fgen	NA	sometimes	no
yes	mild	3.5	1	1	1	1	0	1	1	1	1	0	0	1	0	1	1	1	1	0	0	0	0	0	0	0	0	0	0	0	1	0	yes	latinx	lower	NA	fgen	yes	yes	yes
decline		3.2	NA	NA	NA	NA	NA	NA	NA	NA	NA	NA	NA	NA	NA	NA	NA	NA	NA	NA	NA	NA	NA	NA	NA	NA	NA	NA	NA	NA	NA	NA	yes	NA	lower	woman	non.fgen	no	yes	NA
no		3.3	NA	NA	NA	NA	NA	NA	NA	NA	NA	NA	NA	NA	NA	NA	NA	NA	NA	NA	NA	NA	NA	NA	NA	NA	NA	NA	NA	NA	NA	NA	yes	NA	lower	man	fgen	no	yes	no
no		3.8	NA	NA	NA	NA	NA	NA	NA	NA	NA	NA	NA	NA	NA	NA	NA	NA	NA	NA	NA	NA	NA	NA	NA	NA	NA	NA	NA	NA	NA	NA	yes	white	lower	woman	fgen	no	yes	no
yes	mild	2	1	1	1	1	1	0	1	1	0	1	0	0	0	0	0	1	1	1	1	1	1	1	0	1	1	1	1	1	0	0	yes	asian	lower	man	non.fgen	yes	yes	yes
yes	mild	3	0	0	0	0	1	1	1	0	0	0	0	0	0	0	0	0	1	1	1	0	0	0	0	0	0	0	0	0	0	0	yes	NA	lower	man	non.fgen	no	yes	yes
no		4	NA	NA	NA	NA	NA	NA	NA	NA	NA	NA	NA	NA	NA	NA	NA	NA	NA	NA	NA	NA	NA	NA	NA	NA	NA	NA	NA	NA	NA	NA	yes	asian	upper	woman	non.fgen	no	no	no
yes	mild	3.56	0	1	1	0	0	0	0	0	0	0	0	0	0	0	0	1	0	1	1	1	1	0	0	0	0	0	0	0	0	0	yes	white	upper	man	non.fgen	no	yes	yes
yes	severe	3.2	0	0	0	0	1	0	1	1	1	1	0	0	1	1	1	1	0	0	0	0	0	0	0	0	0	1	1	0	0	0	yes	latinx	upper	man	non.fgen	yes	yes	yes
yes	moderate	3.22	1	1	1	0	1	1	1	1	1	0	0	0	0	1	0	1	0	0	0	0	0	0	0	0	1	1	1	1	0	0	yes	asian	upper	woman	non.fgen	no	no	yes
yes	little	3.33	0	0	1	0	1	0	1	0	0	0	0	0	0	0	1	0	1	1	1	1	1	0	1	0	1	1	0	1	0	0	yes	white	upper	woman	non.fgen	yes	yes	yes
no		3.75	NA	NA	NA	NA	NA	NA	NA	NA	NA	NA	NA	NA	NA	NA	NA	NA	NA	NA	NA	NA	NA	NA	NA	NA	NA	NA	NA	NA	NA	NA	yes	white	upper	woman	non.fgen	no	sometimes	no
yes	little	3.47	0	0	1	0	0	1	1	0	0	0	0	0	0	0	0	0	0	1	0	0	0	0	1	1	1	1	1	1	0	0	yes	white	upper	woman	fgen	no	yes	yes
yes	mild	2.17	1	1	1	0	0	0	0	0	1	0	0	0	0	0	1	0	1	1	1	0	1	1	0	1	1	1	1	1	0	0	yes	white	upper	woman	non.fgen	NA	yes	yes
yes	moderate	3.8	1	0	0	0	1	1	1	1	1	1	0	0	0	0	1	1	1	1	1	1	1	1	1	1	1	1	1	1	0	0	yes	asian	upper	man	non.fgen	no	yes	yes
yes	mild	3.74	0	1	0	1	1	1	0	1	0	0	0	0	0	1	0	1	0	0	1	1	1	1	1	1	0	0	1	0	0	0	yes	NA	upper	woman	fgen	no	no	yes
no		4	NA	NA	NA	NA	NA	NA	NA	NA	NA	NA	NA	NA	NA	NA	NA	NA	NA	NA	NA	NA	NA	NA	NA	NA	NA	NA	NA	NA	NA	NA	yes	latinx	upper	woman	non.fgen	no	yes	no
no		4	NA	NA	NA	NA	NA	NA	NA	NA	NA	NA	NA	NA	NA	NA	NA	NA	NA	NA	NA	NA	NA	NA	NA	NA	NA	NA	NA	NA	NA	NA	yes	white	lower	woman	non.fgen	NA	yes	no
yes	little	3.71	0	0	0	1	0	0	0	0	0	0	0	1	0	0	0	0	0	1	1	1	1	1	1	1	1	1	1	1	0	0	yes	latinx	NA	woman	fgen	no	yes	yes
yes	little	4	0	0	0	0	0	0	1	0	0	0	0	0	0	0	0	0	0	0	0	0	0	0	0	0	0	0	0	0	1	0	yes	asian	lower	woman	non.fgen	no	yes	yes
no		4	NA	NA	NA	NA	NA	NA	NA	NA	NA	NA	NA	NA	NA	NA	NA	NA	NA	NA	NA	NA	NA	NA	NA	NA	NA	NA	NA	NA	NA	NA	yes	white	upper	man	non.fgen	no	yes	no
no		4	NA	NA	NA	NA	NA	NA	NA	NA	NA	NA	NA	NA	NA	NA	NA	NA	NA	NA	NA	NA	NA	NA	NA	NA	NA	NA	NA	NA	NA	NA	no	NA	lower	man	non.fgen	no	no	no
yes	moderate	3.5	0	0	1	1	1	1	1	0	0	0	0	0	0	0	0	0	1	0	0	0	0	0	0	0	1	1	0	0	0	0	no	white	lower	man	non.fgen	no	yes	yes
decline		4	NA	NA	NA	NA	NA	NA	NA	NA	NA	NA	NA	NA	NA	NA	NA	NA	NA	NA	NA	NA	NA	NA	NA	NA	NA	NA	NA	NA	NA	NA	no	white	lower	woman	non.fgen	no	yes	NA
yes	moderate	4	1	0	0	0	0	0	0	1	0	0	0	0	1	0	0	0	1	1	0	0	0	0	0	0	1	1	1	1	0	0	no	latinx	lower	man	fgen	yes	yes	yes
yes	severe	3.7	1	1	1	1	1	1	1	1	1	1	0	0	1	1	1	1	1	0	0	0	0	0	0	0	0	0	0	0	1	0	no	white	upper	NA	non.fgen	yes	sometimes	yes
yes	moderate	3.6	1	1	0	0	0	1	0	0	0	0	0	0	0	0	1	0	1	1	1	0	0	0	0	0	1	0	1	0	0	0	no	black	lower	woman	fgen	yes	sometimes	yes
no		4	NA	NA	NA	NA	NA	NA	NA	NA	NA	NA	NA	NA	NA	NA	NA	NA	NA	NA	NA	NA	NA	NA	NA	NA	NA	NA	NA	NA	NA	NA	no	white	lower	woman	non.fgen	yes	yes	no
yes	moderate	3.87	1	1	0	1	0	0	0	0	0	0	0	0	0	0	1	1	1	0	0	0	0	0	0	0	1	1	1	0	0	0	yes	white	lower	woman	fgen	no	sometimes	yes
yes	moderate	3.37	0	1	0	0	1	0	1	0	1	0	0	0	1	1	1	1	1	0	0	0	0	0	0	0	1	1	0	0	0	0	yes	white	upper	woman	non.fgen	no	yes	yes
no		3.75	NA	NA	NA	NA	NA	NA	NA	NA	NA	NA	NA	NA	NA	NA	NA	NA	NA	NA	NA	NA	NA	NA	NA	NA	NA	NA	NA	NA	NA	NA	yes	latinx	lower	woman	fgen	no	sometimes	no
yes	mild	3.5	1	0	1	0	1	0	1	0	0	0	0	0	0	0	1	0	1	1	1	1	0	0	0	0	1	1	1	1	0	0	yes	NA	lower	woman	fgen	yes	sometimes	yes
decline		4	NA	NA	NA	NA	NA	NA	NA	NA	NA	NA	NA	NA	NA	NA	NA	NA	NA	NA	NA	NA	NA	NA	NA	NA	NA	NA	NA	NA	NA	NA	yes	white	lower	NA	non.fgen	yes	yes	NA
yes	mild	3.96	0	0	1	0	0	0	1	0	0	1	0	0	0	0	0	1	0	1	1	1	1	1	0	0	1	0	1	0	0	0	yes	latinx	lower	woman	non.fgen	no	yes	yes
yes	moderate	decline	1	1	0	1	1	1	1	1	1	0	0	0	0	1	0	1	1	1	1	1	1	1	1	1	1	1	1	1	0	0	yes	white	lower	woman	NA	no	sometimes	yes
yes	mild	3.88	0	1	0	0	0	0	1	0	0	1	0	0	0	0	0	1	0	1	1	1	0	1	0	1	0	0	1	0	0	0	yes	white	lower	woman	fgen	yes	yes	yes
yes	moderate	2.36	0	1	1	0	1	1	1	0	0	0	0	0	0	0	0	0	0	0	0	0	0	1	1	1	1	0	1	0	0	0	yes	latinx	lower	woman	fgen	yes	no	yes
yes	moderate	3	1	1	1	0	1	1	1	1	0	0	0	0	1	0	0	1	1	1	0	0	1	0	0	0	1	0	1	1	0	0	yes	NA	lower	woman	fgen	yes	no	yes
yes	severe	3.1	1	1	0	1	1	0	1	0	0	0	0	0	0	0	1	1	1	1	0	1	1	1	0	1	1	1	1	1	0	0	yes	white	lower	woman	fgen	no	no	yes
yes	moderate	3.7	1	0	0	0	0	0	1	0	0	0	0	0	0	0	1	0	0	1	1	1	1	1	1	0	1	1	1	1	0	0	yes	white	lower	woman	non.fgen	no	yes	yes
no		4	NA	NA	NA	NA	NA	NA	NA	NA	NA	NA	NA	NA	NA	NA	NA	NA	NA	NA	NA	NA	NA	NA	NA	NA	NA	NA	NA	NA	NA	NA	no	latinx	lower	woman	fgen	no	sometimes	no
yes	moderate	3.74	1	1	1	1	1	1	1	1	1	1	0	0	0	1	1	1	0	0	1	1	1	0	1	1	1	1	1	0	0	0	no	white	upper	woman	non.fgen	yes	no	yes
yes	little	4	1	1	1	1	1	1	1	0	1	1	0	0	0	0	0	0	0	0	0	0	0	0	0	0	0	1	1	0	0	0	no	white	upper	woman	non.fgen	NA	yes	yes
no		4	NA	NA	NA	NA	NA	NA	NA	NA	NA	NA	NA	NA	NA	NA	NA	NA	NA	NA	NA	NA	NA	NA	NA	NA	NA	NA	NA	NA	NA	NA	no	black	lower	woman	non.fgen	no	yes	no
yes	severe	4	0	0	0	1	0	1	1	0	0	1	0	0	0	0	0	0	0	1	0	0	0	0	0	0	1	1	0	0	0	0	no	white	lower	NA	non.fgen	yes	yes	yes
yes	moderate	3.99	1	0	1	0	0	0	0	0	0	0	0	0	0	0	0	0	0	0	0	1	1	0	1	0	1	1	1	1	0	0	no	white	lower	woman	fgen	no	yes	yes
yes	severe	3.65	0	1	1	1	1	1	1	1	0	1	0	0	1	0	0	1	0	1	0	0	0	0	0	0	0	1	1	0	0	0	no	white	lower	man	non.fgen	NA	yes	yes
yes	little	4	1	1	1	1	1	1	1	1	1	0	0	0	0	1	1	1	1	1	0	0	0	0	0	0	0	0	0	1	0	0	no	white	lower	woman	non.fgen	yes	yes	yes
yes	severe	4	1	0	0	0	0	0	0	0	1	0	0	0	0	1	0	1	0	1	0	0	0	0	0	0	0	1	1	1	0	0	no	black	lower	woman	fgen	no	no	yes
yes	moderate	3.8	1	0	0	0	0	0	0	0	0	0	0	0	0	1	0	0	1	1	0	0	1	0	0	0	1	0	1	1	0	0	no	white	lower	woman	fgen	no	sometimes	yes
yes	little	3.7	0	0	0	0	0	0	0	0	0	0	1	0	0	0	0	0	0	0	0	0	0	0	0	0	0	0	0	0	1	0	no	black	lower	woman	non.fgen	no	yes	yes
yes	moderate	4	1	1	0	1	1	1	1	1	1	0	0	0	0	1	1	1	1	1	0	0	0	0	0	0	0	1	0	0	0	0	yes	latinx	upper	woman	fgen	no	yes	yes
yes	mild	3.5	1	0	1	0	1	0	0	0	1	0	0	0	0	0	1	0	1	1	0	0	1	0	0	0	1	1	1	0	0	0	yes	asian	upper	woman	non.fgen	no	NA	yes
yes	mild	3.3	0	1	0	0	0	0	1	1	0	0	0	0	0	0	0	1	1	0	0	1	1	1	1	1	0	0	1	1	0	0	yes	white	upper	woman	non.fgen	no	sometimes	yes
yes	mild	3.89	1	0	0	0	0	0	0	1	0	0	0	0	0	1	0	0	1	1	0	0	0	0	0	0	1	1	1	1	0	0	yes	asian	upper	woman	non.fgen	no	yes	yes
yes	mild	3.8	0	0	1	1	1	1	0	1	0	0	0	0	0	0	0	0	0	0	0	0	0	0	0	1	1	1	0	0	0	0	yes	latinx	upper	woman	fgen	no	sometimes	yes
decline		3.6	NA	NA	NA	NA	NA	NA	NA	NA	NA	NA	NA	NA	NA	NA	NA	NA	NA	NA	NA	NA	NA	NA	NA	NA	NA	NA	NA	NA	NA	NA	yes	white	lower	man	fgen	no	yes	NA
yes	little	3.96	0	0	0	0	0	1	0	1	0	1	0	0	1	0	0	0	0	0	1	1	0	0	0	0	1	1	1	0	0	0	no	white	upper	man	non.fgen	no	yes	yes
yes	moderate	4	0	1	0	1	1	1	1	0	0	0	0	0	0	0	1	0	0	1	0	0	0	0	0	0	1	1	1	1	0	0	no	white	lower	woman	non.fgen	yes	sometimes	yes
decline		3.8	NA	NA	NA	NA	NA	NA	NA	NA	NA	NA	NA	NA	NA	NA	NA	NA	NA	NA	NA	NA	NA	NA	NA	NA	NA	NA	NA	NA	NA	NA	no	latinx	lower	woman	fgen	no	yes	NA
no		3.86	NA	NA	NA	NA	NA	NA	NA	NA	NA	NA	NA	NA	NA	NA	NA	NA	NA	NA	NA	NA	NA	NA	NA	NA	NA	NA	NA	NA	NA	NA	yes	asian	upper	man	fgen	no	yes	no
decline		3.93	NA	NA	NA	NA	NA	NA	NA	NA	NA	NA	NA	NA	NA	NA	NA	NA	NA	NA	NA	NA	NA	NA	NA	NA	NA	NA	NA	NA	NA	NA	yes	latinx	lower	woman	fgen	no	sometimes	NA
decline		3.14	NA	NA	NA	NA	NA	NA	NA	NA	NA	NA	NA	NA	NA	NA	NA	NA	NA	NA	NA	NA	NA	NA	NA	NA	NA	NA	NA	NA	NA	NA	no	white	lower	woman	non.fgen	no	sometimes	NA
yes	mild	2.8	0	0	0	0	0	0	0	1	0	0	0	1	1	0	0	0	0	0	0	0	0	0	0	0	1	1	0	1	0	1	no	NA	lower	man	fgen	no	no	yes
yes	moderate	3.47	0	1	0	1	1	1	1	1	1	0	0	0	0	1	1	1	0	0	0	0	0	0	0	0	1	1	1	0	0	0	no	white	upper	woman	non.fgen	no	yes	yes
yes	little	2.98	0	0	1	0	0	0	0	0	0	0	0	0	0	0	0	0	0	0	0	0	0	0	0	0	0	1	0	0	0	0	no	latinx	upper	woman	fgen	no	sometimes	yes
yes	moderate	4	0	1	0	1	1	1	1	1	0	1	0	0	0	1	1	0	0	0	0	0	0	0	0	0	0	0	1	0	0	0	no	white	lower	NA	non.fgen	yes	yes	yes
no		3.98	NA	NA	NA	NA	NA	NA	NA	NA	NA	NA	NA	NA	NA	NA	NA	NA	NA	NA	NA	NA	NA	NA	NA	NA	NA	NA	NA	NA	NA	NA	no	white	lower	woman	fgen	no	yes	no
yes	moderate	3.2	1	0	0	0	0	0	0	0	0	0	0	0	0	0	1	1	0	1	1	1	1	1	1	1	1	1	1	1	0	0	yes	asian	upper	man	non.fgen	no	NA	yes
yes	moderate	3.51	0	1	1	1	1	1	1	1	1	0	0	0	0	0	1	1	0	0	0	0	0	0	0	0	0	1	0	0	0	0	yes	NA	upper	woman	non.fgen	NA	sometimes	yes
yes	mild	3.93	0	0	0	1	1	1	1	0	0	1	0	0	0	0	1	0	1	0	0	0	0	0	0	0	1	1	1	0	0	0	yes	white	lower	woman	non.fgen	no	yes	yes
decline		3.56	NA	NA	NA	NA	NA	NA	NA	NA	NA	NA	NA	NA	NA	NA	NA	NA	NA	NA	NA	NA	NA	NA	NA	NA	NA	NA	NA	NA	NA	NA	yes	asian	lower	man	non.fgen	no	sometimes	NA
yes	severe	3.6	1	1	1	1	1	0	1	0	1	0	0	0	0	1	1	1	0	1	0	0	0	0	0	1	1	1	1	1	0	0	yes	white	lower	man	fgen	no	yes	yes
yes	little	3.5	0	0	0	0	0	0	0	0	0	0	1	0	0	0	0	0	0	0	1	1	0	0	1	0	1	1	1	0	0	0	yes	white	lower	man	fgen	no	yes	yes
yes	mild	3.3	0	1	0	0	1	0	0	0	0	0	0	0	0	0	0	0	0	0	0	0	0	0	0	0	0	0	0	0	1	0	yes	black	lower	woman	non.fgen	no	sometimes	yes
no		3.4	NA	NA	NA	NA	NA	NA	NA	NA	NA	NA	NA	NA	NA	NA	NA	NA	NA	NA	NA	NA	NA	NA	NA	NA	NA	NA	NA	NA	NA	NA	yes	latinx	lower	man	fgen	no	yes	no
yes	moderate	2.9	1	1	1	1	1	1	1	0	1	0	0	0	0	1	1	1	1	1	1	1	0	0	0	0	1	1	1	1	0	0	yes	white	lower	woman	non.fgen	no	yes	yes
no		3.5	NA	NA	NA	NA	NA	NA	NA	NA	NA	NA	NA	NA	NA	NA	NA	NA	NA	NA	NA	NA	NA	NA	NA	NA	NA	NA	NA	NA	NA	NA	yes	white	lower	man	non.fgen	no	yes	no
yes	mild	3.4	1	1	1	0	1	1	1	1	1	1	0	0	1	1	1	1	1	1	1	1	1	1	1	1	1	1	1	1	0	0	yes	latinx	lower	woman	fgen	no	sometimes	yes
no		decline	NA	NA	NA	NA	NA	NA	NA	NA	NA	NA	NA	NA	NA	NA	NA	NA	NA	NA	NA	NA	NA	NA	NA	NA	NA	NA	NA	NA	NA	NA	yes	white	lower	man	fgen	no	yes	no
no		3.7	NA	NA	NA	NA	NA	NA	NA	NA	NA	NA	NA	NA	NA	NA	NA	NA	NA	NA	NA	NA	NA	NA	NA	NA	NA	NA	NA	NA	NA	NA	yes	black	lower	woman	fgen	no	sometimes	no
yes	moderate	4	0	1	1	1	1	1	1	1	0	0	0	0	0	0	0	1	0	1	1	1	1	0	0	1	1	1	1	0	0	0	no	white	lower	woman	non.fgen	no	sometimes	yes
yes	mild	3	1	1	1	1	1	1	1	0	1	0	0	0	0	1	1	1	1	1	1	1	1	1	1	1	0	1	1	1	0	0	no	latinx	upper	woman	fgen	no	yes	yes
yes	moderate	3.5	0	0	1	1	1	1	0	0	0	0	0	0	0	0	1	0	1	0	0	1	1	0	0	1	1	0	1	0	0	0	no	latinx	lower	woman	fgen	no	yes	yes
yes	little	4	0	0	0	0	0	0	0	0	1	0	0	0	0	0	0	1	0	0	0	1	1	0	0	0	1	1	1	0	0	0	no	latinx	upper	woman	non.fgen	no	yes	yes
yes	severe	decline	0	1	0	1	0	1	1	0	1	1	0	0	0	1	1	0	0	0	0	0	0	0	0	0	0	0	0	0	1	0	yes	white	upper	man	non.fgen	no	sometimes	yes
no		3.89	NA	NA	NA	NA	NA	NA	NA	NA	NA	NA	NA	NA	NA	NA	NA	NA	NA	NA	NA	NA	NA	NA	NA	NA	NA	NA	NA	NA	NA	NA	yes	white	upper	woman	non.fgen	no	sometimes	no
yes	moderate	2.3	0	1	1	1	1	1	1	0	1	0	0	0	1	0	1	1	1	0	1	1	1	1	1	1	1	1	1	1	0	0	yes	NA	lower	woman	fgen	no	yes	yes
yes	mild	3.09	0	0	0	0	0	0	0	0	0	0	0	0	0	0	1	0	0	0	1	1	0	1	0	1	1	1	1	1	0	0	yes	asian	lower	woman	non.fgen	yes	yes	yes
yes	little	3.95	1	0	0	0	0	1	0	0	1	0	0	0	0	1	1	0	1	1	0	0	1	0	0	0	0	1	1	1	0	0	yes	asian	lower	NA	non.fgen	yes	yes	yes
yes	moderate	3.91	0	0	1	0	0	0	0	1	1	1	0	0	1	0	0	1	0	1	0	0	0	0	0	0	1	0	1	0	0	0	yes	latinx	lower	woman	fgen	no	sometimes	yes
decline		3.84	NA	NA	NA	NA	NA	NA	NA	NA	NA	NA	NA	NA	NA	NA	NA	NA	NA	NA	NA	NA	NA	NA	NA	NA	NA	NA	NA	NA	NA	NA	yes	NA	upper	man	non.fgen	no	yes	NA
no		3.4	NA	NA	NA	NA	NA	NA	NA	NA	NA	NA	NA	NA	NA	NA	NA	NA	NA	NA	NA	NA	NA	NA	NA	NA	NA	NA	NA	NA	NA	NA	yes	white	upper	woman	non.fgen	no	yes	no
yes	little	3.79	1	0	0	0	0	0	0	0	1	0	0	0	0	1	1	1	0	1	0	1	0	0	0	0	1	1	1	1	0	0	yes	white	upper	woman	non.fgen	no	sometimes	yes
yes	little	3.5	0	1	0	0	1	0	0	1	0	0	0	0	0	0	0	1	0	1	0	1	0	0	0	1	0	1	0	0	0	0	yes	white	upper	woman	fgen	no	yes	yes
decline		3.59	NA	NA	NA	NA	NA	NA	NA	NA	NA	NA	NA	NA	NA	NA	NA	NA	NA	NA	NA	NA	NA	NA	NA	NA	NA	NA	NA	NA	NA	NA	yes	latinx	upper	woman	fgen	no	yes	NA
no		3.9	NA	NA	NA	NA	NA	NA	NA	NA	NA	NA	NA	NA	NA	NA	NA	NA	NA	NA	NA	NA	NA	NA	NA	NA	NA	NA	NA	NA	NA	NA	yes	white	upper	woman	non.fgen	no	yes	no
no		3.27	NA	NA	NA	NA	NA	NA	NA	NA	NA	NA	NA	NA	NA	NA	NA	NA	NA	NA	NA	NA	NA	NA	NA	NA	NA	NA	NA	NA	NA	NA	yes	latinx	lower	woman	non.fgen	no	yes	no
yes	mild	2.94	0	1	0	1	1	1	1	1	1	0	0	0	0	1	1	1	0	1	0	0	0	0	0	0	1	1	0	0	0	0	yes	white	upper	woman	fgen	yes	yes	yes
yes	moderate	4	1	1	1	0	1	1	1	1	0	1	0	0	1	0	0	1	1	1	0	0	0	0	0	0	0	0	0	0	0	0	yes	latinx	upper	woman	fgen	no	yes	yes
yes	mild	3.1	1	0	1	1	1	1	1	0	1	0	0	0	0	0	1	1	0	0	1	1	1	1	1	1	1	1	1	1	0	0	yes	latinx	lower	woman	fgen	no	yes	yes
yes	mild	3.65	0	0	0	0	0	0	0	1	0	0	0	0	0	0	0	0	0	1	0	1	0	0	0	0	1	1	1	1	0	0	yes	latinx	lower	woman	fgen	yes	yes	yes
yes	mild	3.21	0	0	1	0	0	0	0	1	1	0	0	0	0	1	1	0	0	1	0	0	0	0	0	0	1	1	0	1	0	0	yes	latinx	lower	woman	fgen	yes	no	yes
yes	moderate	3.9	0	0	0	0	1	1	1	1	1	1	0	0	1	1	1	0	1	0	0	0	0	0	0	0	1	1	0	1	0	0	yes	latinx	lower	woman	fgen	no	yes	yes
yes	mild	3.82	1	1	1	1	1	1	0	1	0	1	0	0	0	1	0	1	1	1	1	1	1	1	1	1	1	0	1	1	0	0	yes	latinx	lower	woman	fgen	no	sometimes	yes
yes	mild	4	0	1	0	1	1	1	1	1	1	0	0	0	1	1	1	1	1	0	0	1	1	1	1	1	0	1	1	0	0	0	yes	white	lower	woman	non.fgen	no	yes	yes
no		4	NA	NA	NA	NA	NA	NA	NA	NA	NA	NA	NA	NA	NA	NA	NA	NA	NA	NA	NA	NA	NA	NA	NA	NA	NA	NA	NA	NA	NA	NA	yes	latinx	lower	woman	fgen	no	sometimes	no
no		3.22	NA	NA	NA	NA	NA	NA	NA	NA	NA	NA	NA	NA	NA	NA	NA	NA	NA	NA	NA	NA	NA	NA	NA	NA	NA	NA	NA	NA	NA	NA	yes	NA	lower	man	fgen	no	sometimes	no
no		2.7	NA	NA	NA	NA	NA	NA	NA	NA	NA	NA	NA	NA	NA	NA	NA	NA	NA	NA	NA	NA	NA	NA	NA	NA	NA	NA	NA	NA	NA	NA	yes	black	lower	woman	non.fgen	no	yes	no
no		3.13	NA	NA	NA	NA	NA	NA	NA	NA	NA	NA	NA	NA	NA	NA	NA	NA	NA	NA	NA	NA	NA	NA	NA	NA	NA	NA	NA	NA	NA	NA	yes	white	lower	woman	fgen	no	sometimes	no
yes	mild	4	1	0	0	1	1	0	1	1	1	0	0	0	1	0	0	0	1	1	0	1	1	1	0	1	1	1	1	1	0	0	yes	black	lower	woman	non.fgen	no	no	yes
yes	mild	2.9	0	1	0	1	0	1	1	0	1	0	0	0	0	1	1	1	1	1	1	1	1	1	0	0	1	0	1	0	0	0	yes	latinx	lower	woman	fgen	no	sometimes	yes
decline		decline	NA	NA	NA	NA	NA	NA	NA	NA	NA	NA	NA	NA	NA	NA	NA	NA	NA	NA	NA	NA	NA	NA	NA	NA	NA	NA	NA	NA	NA	NA	yes	white	upper	woman	fgen	NA	NA	NA
no		3.7	NA	NA	NA	NA	NA	NA	NA	NA	NA	NA	NA	NA	NA	NA	NA	NA	NA	NA	NA	NA	NA	NA	NA	NA	NA	NA	NA	NA	NA	NA	yes	white	lower	man	non.fgen	no	yes	no
decline		4	NA	NA	NA	NA	NA	NA	NA	NA	NA	NA	NA	NA	NA	NA	NA	NA	NA	NA	NA	NA	NA	NA	NA	NA	NA	NA	NA	NA	NA	NA	yes	latinx	lower	woman	fgen	no	yes	NA
no		4	NA	NA	NA	NA	NA	NA	NA	NA	NA	NA	NA	NA	NA	NA	NA	NA	NA	NA	NA	NA	NA	NA	NA	NA	NA	NA	NA	NA	NA	NA	yes	asian	upper	woman	non.fgen	no	yes	no
yes	mild	3.7	1	1	1	1	1	1	1	1	1	1	0	0	1	1	1	1	1	1	0	0	0	0	0	1	0	0	0	0	0	0	yes	white	upper	woman	fgen	no	sometimes	yes
decline		3.6	NA	NA	NA	NA	NA	NA	NA	NA	NA	NA	NA	NA	NA	NA	NA	NA	NA	NA	NA	NA	NA	NA	NA	NA	NA	NA	NA	NA	NA	NA	yes	latinx	lower	man	fgen	no	sometimes	NA
yes	moderate	4	0	0	1	0	0	0	0	1	1	0	0	0	0	1	1	1	0	0	1	0	1	1	0	0	1	1	1	0	0	0	yes	NA	lower	woman	fgen	no	yes	yes
yes	little	3.8	0	0	0	0	1	0	1	0	0	1	0	0	1	0	1	0	1	0	1	0	0	0	0	0	1	1	1	0	0	0	yes	white	upper	woman	fgen	no	sometimes	yes
yes	mild	3.46	0	0	1	0	1	0	1	0	1	0	0	0	0	1	1	0	0	1	1	1	1	0	1	0	1	1	1	1	0	0	yes	latinx	upper	woman	non.fgen	yes	no	yes
no		3.5	NA	NA	NA	NA	NA	NA	NA	NA	NA	NA	NA	NA	NA	NA	NA	NA	NA	NA	NA	NA	NA	NA	NA	NA	NA	NA	NA	NA	NA	NA	yes	asian	upper	woman	fgen	no	sometimes	no
yes	mild	3.85	0	0	1	1	1	1	1	1	1	0	0	0	0	1	0	0	0	1	0	0	0	0	0	0	1	1	0	1	0	0	yes	asian	lower	man	non.fgen	NA	yes	yes
yes	mild	2.6	0	0	0	0	0	0	0	1	0	0	0	0	1	0	1	0	0	0	0	0	0	0	0	0	1	0	0	0	0	0	yes	white	upper	woman	fgen	no	yes	yes
no		3.31	NA	NA	NA	NA	NA	NA	NA	NA	NA	NA	NA	NA	NA	NA	NA	NA	NA	NA	NA	NA	NA	NA	NA	NA	NA	NA	NA	NA	NA	NA	yes	white	upper	man	non.fgen	no	yes	no
no		3.32	NA	NA	NA	NA	NA	NA	NA	NA	NA	NA	NA	NA	NA	NA	NA	NA	NA	NA	NA	NA	NA	NA	NA	NA	NA	NA	NA	NA	NA	NA	yes	latinx	upper	woman	fgen	no	no	no
yes	mild	3.3	0	0	1	0	0	0	1	0	0	0	0	0	0	0	0	0	0	0	0	1	0	0	0	0	0	0	1	0	0	0	yes	NA	upper	woman	non.fgen	no	yes	yes
yes	little	4	0	0	0	0	0	0	0	0	0	0	0	0	0	0	0	0	1	0	0	0	0	0	0	0	1	1	0	1	0	0	no	latinx	lower	man	non.fgen	no	sometimes	yes
yes	little	4	0	0	0	0	0	0	0	0	0	0	0	0	0	1	0	0	0	1	1	1	1	1	1	1	1	1	1	1	0	0	no	white	lower	woman	non.fgen	yes	yes	yes
yes	little	3.98	0	0	0	0	0	0	0	0	0	0	1	0	0	0	0	0	0	0	0	0	0	0	0	0	1	1	0	0	0	0	no	black	lower	woman	non.fgen	no	no	yes
yes	moderate	4	0	0	0	1	1	1	1	1	1	0	0	0	1	0	1	0	1	1	0	0	0	0	0	0	1	1	0	0	0	0	yes	latinx	upper	woman	fgen	no	yes	yes
yes	little	3.55	1	0	0	0	0	0	1	0	0	0	0	0	1	0	1	0	0	0	0	1	0	0	0	1	1	1	1	1	0	0	yes	white	upper	woman	non.fgen	no	yes	yes
yes	moderate	decline	1	0	0	1	0	1	0	1	0	0	0	0	0	1	0	1	1	0	0	1	1	0	1	0	1	1	1	0	0	0	yes	latinx	lower	woman	fgen	no	sometimes	yes
yes	moderate	3.97	0	1	1	1	0	0	1	0	0	0	0	0	0	1	1	1	0	1	0	0	0	1	0	0	0	1	0	1	0	0	yes	NA	upper	woman	non.fgen	no	NA	yes
yes	mild	4	0	0	1	1	0	1	1	1	1	0	0	0	1	1	1	0	0	1	1	0	0	1	0	0	1	1	1	1	0	0	yes	white	lower	woman	non.fgen	no	yes	yes
no		3.4	NA	NA	NA	NA	NA	NA	NA	NA	NA	NA	NA	NA	NA	NA	NA	NA	NA	NA	NA	NA	NA	NA	NA	NA	NA	NA	NA	NA	NA	NA	yes	white	lower	woman	non.fgen	no	yes	no
no		4	NA	NA	NA	NA	NA	NA	NA	NA	NA	NA	NA	NA	NA	NA	NA	NA	NA	NA	NA	NA	NA	NA	NA	NA	NA	NA	NA	NA	NA	NA	yes	white	lower	woman	non.fgen	no	yes	no
decline		3.95	NA	NA	NA	NA	NA	NA	NA	NA	NA	NA	NA	NA	NA	NA	NA	NA	NA	NA	NA	NA	NA	NA	NA	NA	NA	NA	NA	NA	NA	NA	yes	asian	lower	woman	non.fgen	NA	sometimes	NA
yes	little	4	0	0	0	0	0	1	1	0	0	0	0	0	0	0	0	0	0	0	0	0	0	0	0	0	1	1	0	0	0	0	yes	white	lower	woman	non.fgen	no	yes	yes
yes	mild	3	1	0	0	0	0	0	0	0	0	0	0	0	0	0	1	0	1	0	0	0	0	0	0	0	1	1	0	0	0	0	yes	white	upper	woman	non.fgen	no	no	yes
no		3.65	NA	NA	NA	NA	NA	NA	NA	NA	NA	NA	NA	NA	NA	NA	NA	NA	NA	NA	NA	NA	NA	NA	NA	NA	NA	NA	NA	NA	NA	NA	yes	white	lower	woman	fgen	no	yes	no
decline		3.7	NA	NA	NA	NA	NA	NA	NA	NA	NA	NA	NA	NA	NA	NA	NA	NA	NA	NA	NA	NA	NA	NA	NA	NA	NA	NA	NA	NA	NA	NA	no	white	lower	woman	fgen	no	yes	NA
no		4	NA	NA	NA	NA	NA	NA	NA	NA	NA	NA	NA	NA	NA	NA	NA	NA	NA	NA	NA	NA	NA	NA	NA	NA	NA	NA	NA	NA	NA	NA	no	NA	upper	man	non.fgen	no	yes	no
yes	severe	decline	1	1	1	1	1	1	1	1	1	1	0	0	1	1	1	1	1	0	0	0	0	0	0	1	0	0	1	0	0	0	no	white	lower	woman	non.fgen	yes	yes	yes
yes	mild	4	0	0	0	0	0	0	0	0	0	0	1	0	0	0	0	0	0	0	1	1	1	1	1	1	1	0	1	1	0	0	no	black	lower	woman	fgen	no	no	yes
yes	little	4	0	0	0	0	0	0	0	0	0	0	1	0	0	0	0	0	0	0	0	0	0	0	0	0	0	0	0	0	1	0	yes	white	lower	woman	fgen	no	yes	yes
no		4	NA	NA	NA	NA	NA	NA	NA	NA	NA	NA	NA	NA	NA	NA	NA	NA	NA	NA	NA	NA	NA	NA	NA	NA	NA	NA	NA	NA	NA	NA	yes	black	lower	woman	fgen	no	no	no
yes	mild	3.4	1	0	0	0	0	1	0	0	0	0	0	0	0	1	1	0	1	1	1	0	0	1	0	1	0	1	0	1	0	0	yes	white	upper	woman	non.fgen	no	sometimes	yes
yes	mild	2.9	1	0	0	0	0	0	1	1	0	0	0	0	0	1	1	0	0	0	1	1	1	0	1	0	0	0	1	1	0	0	yes	white	lower	woman	fgen	no	sometimes	yes
yes	little	3.8	0	0	0	1	0	0	0	0	0	0	0	0	0	0	0	0	1	0	0	0	0	0	0	0	1	1	0	0	0	0	no	NA	lower	woman	non.fgen	no	yes	yes
no		4	NA	NA	NA	NA	NA	NA	NA	NA	NA	NA	NA	NA	NA	NA	NA	NA	NA	NA	NA	NA	NA	NA	NA	NA	NA	NA	NA	NA	NA	NA	no	white	lower	man	fgen	no	yes	no
yes	mild	3.3	0	1	1	0	1	1	1	0	0	0	0	0	0	0	1	1	1	1	0	0	0	0	0	0	1	1	0	1	0	0	no	latinx	lower	woman	fgen	no	yes	yes
decline		decline	NA	NA	NA	NA	NA	NA	NA	NA	NA	NA	NA	NA	NA	NA	NA	NA	NA	NA	NA	NA	NA	NA	NA	NA	NA	NA	NA	NA	NA	NA	no	white	upper	man	non.fgen	no	yes	NA
no		3	NA	NA	NA	NA	NA	NA	NA	NA	NA	NA	NA	NA	NA	NA	NA	NA	NA	NA	NA	NA	NA	NA	NA	NA	NA	NA	NA	NA	NA	NA	yes	latinx	upper	woman	non.fgen	no	sometimes	no
no		3.5	NA	NA	NA	NA	NA	NA	NA	NA	NA	NA	NA	NA	NA	NA	NA	NA	NA	NA	NA	NA	NA	NA	NA	NA	NA	NA	NA	NA	NA	NA	no	asian	lower	man	non.fgen	no	yes	no
no		3.75	NA	NA	NA	NA	NA	NA	NA	NA	NA	NA	NA	NA	NA	NA	NA	NA	NA	NA	NA	NA	NA	NA	NA	NA	NA	NA	NA	NA	NA	NA	no	latinx	lower	man	fgen	no	yes	no
yes	mild	4	0	1	0	0	0	1	0	0	0	0	0	0	0	0	0	1	0	0	0	0	0	0	0	0	0	0	0	1	0	0	no	white	lower	man	fgen	yes	yes	yes
yes	little	3.8	1	0	0	1	0	1	1	0	0	0	0	0	0	0	1	1	0	0	1	1	1	0	1	1	1	0	1	0	0	0	no	white	lower	woman	fgen	no	sometimes	yes
no		3.2	NA	NA	NA	NA	NA	NA	NA	NA	NA	NA	NA	NA	NA	NA	NA	NA	NA	NA	NA	NA	NA	NA	NA	NA	NA	NA	NA	NA	NA	NA	no	NA	lower	man	non.fgen	yes	yes	no
no		3.5	NA	NA	NA	NA	NA	NA	NA	NA	NA	NA	NA	NA	NA	NA	NA	NA	NA	NA	NA	NA	NA	NA	NA	NA	NA	NA	NA	NA	NA	NA	no	white	lower	man	fgen	no	yes	no
yes	little	3	0	0	0	0	0	0	0	0	0	0	1	0	0	0	0	0	0	0	0	0	0	0	0	0	1	1	0	0	0	0	no	latinx	lower	man	non.fgen	no	yes	yes
yes	mild	3.94	0	1	1	1	1	1	1	0	0	0	0	0	0	0	0	1	0	0	1	1	1	1	1	1	1	1	1	0	0	0	no	latinx	lower	woman	non.fgen	no	yes	yes
yes	moderate	3.22	1	1	1	1	1	1	1	1	1	0	0	0	0	1	1	1	0	0	1	1	1	1	1	1	1	1	1	0	0	0	no	latinx	lower	woman	fgen	no	no	yes
yes	moderate	4	0	0	1	1	1	0	0	0	1	0	0	0	1	0	1	1	0	0	1	1	1	1	1	1	1	1	1	0	0	0	no	latinx	lower	woman	non.fgen	yes	no	yes
no		4	NA	NA	NA	NA	NA	NA	NA	NA	NA	NA	NA	NA	NA	NA	NA	NA	NA	NA	NA	NA	NA	NA	NA	NA	NA	NA	NA	NA	NA	NA	no	latinx	lower	man	non.fgen	yes	yes	no
yes	mild	4	0	1	0	0	1	0	1	0	0	0	0	0	0	0	0	0	1	0	0	0	0	0	0	0	0	0	0	0	1	0	no	white	lower	woman	non.fgen	no	yes	yes
yes	little	3.7	0	0	0	0	0	1	1	1	0	0	0	0	0	0	0	0	0	0	0	0	1	1	0	0	0	1	0	0	0	0	no	white	upper	man	non.fgen	no	sometimes	yes
decline		3.74	NA	NA	NA	NA	NA	NA	NA	NA	NA	NA	NA	NA	NA	NA	NA	NA	NA	NA	NA	NA	NA	NA	NA	NA	NA	NA	NA	NA	NA	NA	no	white	lower	man	non.fgen	no	yes	NA
yes	severe	3.65	1	0	0	1	1	1	1	0	0	0	0	0	0	0	1	1	1	0	0	0	0	0	0	0	1	1	0	0	0	0	no	black	lower	woman	non.fgen	yes	yes	yes
yes	little	3.3	0	0	1	1	0	1	0	0	1	0	0	0	0	1	1	1	1	1	1	1	1	1	1	1	1	1	1	1	0	0	no	white	lower	woman	non.fgen	no	sometimes	yes
yes	mild	4	0	1	1	1	1	1	1	0	0	0	0	0	0	0	1	1	0	0	0	0	1	1	0	1	1	0	1	0	0	0	no	white	upper	woman	non.fgen	no	no	yes
yes	mild	3.38	0	0	0	1	0	1	0	0	1	1	0	0	0	0	0	0	1	0	1	0	1	0	1	0	1	0	1	1	0	0	no	black	lower	woman	fgen	no	no	yes
yes	mild	3.6	1	0	0	0	0	0	1	1	0	0	0	0	1	1	1	0	0	1	1	1	1	1	1	1	1	1	1	1	0	0	no	black	lower	woman	fgen	no	yes	yes
yes	mild	2.6	0	1	0	1	1	1	1	1	0	1	0	0	1	1	0	1	0	0	0	0	0	0	0	0	1	1	0	0	0	0	yes	black	upper	woman	non.fgen	no	yes	yes
yes	severe	3.2	1	1	1	1	1	1	1	1	1	1	0	0	1	1	1	1	1	1	1	1	1	1	1	1	0	0	1	1	0	0	yes	latinx	upper	woman	fgen	yes	no	yes
no		4	NA	NA	NA	NA	NA	NA	NA	NA	NA	NA	NA	NA	NA	NA	NA	NA	NA	NA	NA	NA	NA	NA	NA	NA	NA	NA	NA	NA	NA	NA	yes	white	upper	woman	non.fgen	no	yes	no
yes	moderate	3.93	0	0	1	0	1	0	1	0	1	0	0	0	0	1	1	1	1	0	1	1	0	0	1	0	1	1	1	0	0	0	yes	NA	lower	woman	non.fgen	no	no	yes
yes	mild	3.72	1	0	0	1	0	0	1	0	0	0	0	0	0	0	1	0	0	1	1	1	1	0	1	0	1	1	1	1	0	0	yes	white	upper	woman	non.fgen	no	yes	yes
no		3.1	NA	NA	NA	NA	NA	NA	NA	NA	NA	NA	NA	NA	NA	NA	NA	NA	NA	NA	NA	NA	NA	NA	NA	NA	NA	NA	NA	NA	NA	NA	yes	black	upper	woman	non.fgen	no	no	no
yes	little	3.86	0	0	0	0	0	0	0	0	0	0	1	0	0	0	0	0	0	0	0	0	0	0	0	0	0	0	0	0	1	0	yes	white	upper	man	non.fgen	no	yes	yes
no		3.5	NA	NA	NA	NA	NA	NA	NA	NA	NA	NA	NA	NA	NA	NA	NA	NA	NA	NA	NA	NA	NA	NA	NA	NA	NA	NA	NA	NA	NA	NA	yes	white	upper	woman	non.fgen	no	yes	no
no		3.73	NA	NA	NA	NA	NA	NA	NA	NA	NA	NA	NA	NA	NA	NA	NA	NA	NA	NA	NA	NA	NA	NA	NA	NA	NA	NA	NA	NA	NA	NA	yes	NA	lower	man	non.fgen	no	sometimes	no
yes	mild	2.96	0	0	0	0	0	0	0	0	0	0	0	0	0	0	0	1	0	0	0	0	0	1	0	1	1	1	0	0	0	0	no	black	upper	woman	fgen	yes	no	yes
yes	little	3.5	0	0	1	0	0	0	1	0	0	0	0	0	0	0	1	0	0	0	0	0	1	1	0	1	1	1	1	1	0	0	no	white	lower	man	non.fgen	no	yes	yes
yes	little	3.45	0	0	0	1	1	1	1	0	0	0	0	0	0	0	0	1	1	1	0	0	0	0	0	0	1	1	0	0	0	0	no	latinx	upper	woman	fgen	no	sometimes	yes
no		3.55	NA	NA	NA	NA	NA	NA	NA	NA	NA	NA	NA	NA	NA	NA	NA	NA	NA	NA	NA	NA	NA	NA	NA	NA	NA	NA	NA	NA	NA	NA	no	black	upper	woman	fgen	no	sometimes	no
no		3.58	NA	NA	NA	NA	NA	NA	NA	NA	NA	NA	NA	NA	NA	NA	NA	NA	NA	NA	NA	NA	NA	NA	NA	NA	NA	NA	NA	NA	NA	NA	no	white	lower	woman	non.fgen	no	yes	no
yes	mild	3.94	0	0	0	1	0	0	0	1	0	0	0	0	0	0	0	0	0	0	0	0	0	0	1	1	1	0	1	0	0	0	no	latinx	lower	woman	fgen	no	sometimes	yes
yes	mild	3.16	1	1	1	1	1	1	1	1	1	1	0	0	1	1	1	1	1	NA	NA	NA	NA	NA	NA	NA	NA	NA	NA	NA	NA	NA	no	white	lower	man	fgen	yes	sometimes	yes
decline		4	NA	NA	NA	NA	NA	NA	NA	NA	NA	NA	NA	NA	NA	NA	NA	NA	NA	NA	NA	NA	NA	NA	NA	NA	NA	NA	NA	NA	NA	NA	no	latinx	lower	woman	fgen	no	yes	NA
no		3.7	NA	NA	NA	NA	NA	NA	NA	NA	NA	NA	NA	NA	NA	NA	NA	NA	NA	NA	NA	NA	NA	NA	NA	NA	NA	NA	NA	NA	NA	NA	no	latinx	lower	woman	fgen	no	no	no
no		3.7	NA	NA	NA	NA	NA	NA	NA	NA	NA	NA	NA	NA	NA	NA	NA	NA	NA	NA	NA	NA	NA	NA	NA	NA	NA	NA	NA	NA	NA	NA	yes	black	lower	man	fgen	no	sometimes	no
yes	little	3.8	0	0	0	0	0	0	0	0	0	0	1	0	0	0	0	0	0	0	0	0	0	0	0	0	0	0	1	0	0	0	yes	white	lower	woman	non.fgen	yes	yes	yes
yes	moderate	3.91	1	0	1	0	0	0	0	1	0	1	0	0	1	0	1	1	0	0	0	0	0	0	0	0	0	0	1	0	0	1	yes	white	lower	man	non.fgen	no	yes	yes
no		4	NA	NA	NA	NA	NA	NA	NA	NA	NA	NA	NA	NA	NA	NA	NA	NA	NA	NA	NA	NA	NA	NA	NA	NA	NA	NA	NA	NA	NA	NA	no	white	lower	man	non.fgen	no	yes	no
no		3.6	NA	NA	NA	NA	NA	NA	NA	NA	NA	NA	NA	NA	NA	NA	NA	NA	NA	NA	NA	NA	NA	NA	NA	NA	NA	NA	NA	NA	NA	NA	no	latinx	lower	woman	fgen	yes	yes	no
no		3.94	NA	NA	NA	NA	NA	NA	NA	NA	NA	NA	NA	NA	NA	NA	NA	NA	NA	NA	NA	NA	NA	NA	NA	NA	NA	NA	NA	NA	NA	NA	no	white	lower	woman	non.fgen	no	yes	no
no		2.66	NA	NA	NA	NA	NA	NA	NA	NA	NA	NA	NA	NA	NA	NA	NA	NA	NA	NA	NA	NA	NA	NA	NA	NA	NA	NA	NA	NA	NA	NA	no	white	upper	man	non.fgen	no	yes	no
no		2.9	NA	NA	NA	NA	NA	NA	NA	NA	NA	NA	NA	NA	NA	NA	NA	NA	NA	NA	NA	NA	NA	NA	NA	NA	NA	NA	NA	NA	NA	NA	no	white	lower	woman	NA	no	yes	no
yes	moderate	3.09	0	0	0	0	0	0	1	0	0	0	0	0	0	0	1	0	0	0	0	0	0	0	0	0	1	0	1	0	0	0	yes	black	upper	man	non.fgen	no	yes	yes
no		3.79	NA	NA	NA	NA	NA	NA	NA	NA	NA	NA	NA	NA	NA	NA	NA	NA	NA	NA	NA	NA	NA	NA	NA	NA	NA	NA	NA	NA	NA	NA	no	latinx	upper	woman	fgen	yes	yes	no
yes	moderate	3.5	0	0	0	0	1	0	0	0	0	0	0	0	0	0	0	1	0	1	1	0	1	0	0	0	1	1	0	1	0	0	no	white	upper	woman	non.fgen	NA	yes	yes
no		3.9	NA	NA	NA	NA	NA	NA	NA	NA	NA	NA	NA	NA	NA	NA	NA	NA	NA	NA	NA	NA	NA	NA	NA	NA	NA	NA	NA	NA	NA	NA	no	white	upper	woman	non.fgen	yes	sometimes	no
no		4	NA	NA	NA	NA	NA	NA	NA	NA	NA	NA	NA	NA	NA	NA	NA	NA	NA	NA	NA	NA	NA	NA	NA	NA	NA	NA	NA	NA	NA	NA	no	white	upper	woman	fgen	no	no	no
decline		4	NA	NA	NA	NA	NA	NA	NA	NA	NA	NA	NA	NA	NA	NA	NA	NA	NA	NA	NA	NA	NA	NA	NA	NA	NA	NA	NA	NA	NA	NA	no	NA	upper	man	non.fgen	no	yes	NA
no		2.6	NA	NA	NA	NA	NA	NA	NA	NA	NA	NA	NA	NA	NA	NA	NA	NA	NA	NA	NA	NA	NA	NA	NA	NA	NA	NA	NA	NA	NA	NA	no	latinx	lower	man	fgen	no	sometimes	no
no		3.76	NA	NA	NA	NA	NA	NA	NA	NA	NA	NA	NA	NA	NA	NA	NA	NA	NA	NA	NA	NA	NA	NA	NA	NA	NA	NA	NA	NA	NA	NA	no	NA	upper	woman	non.fgen	no	sometimes	no
yes	severe	3.92	1	1	1	1	1	1	1	1	1	1	0	0	1	1	1	1	1	1	1	1	1	0	1	1	1	0	1	1	0	0	no	white	lower	woman	non.fgen	yes	sometimes	yes
no		4	NA	NA	NA	NA	NA	NA	NA	NA	NA	NA	NA	NA	NA	NA	NA	NA	NA	NA	NA	NA	NA	NA	NA	NA	NA	NA	NA	NA	NA	NA	no	asian	lower	woman	non.fgen	no	yes	no
decline		3.6	NA	NA	NA	NA	NA	NA	NA	NA	NA	NA	NA	NA	NA	NA	NA	NA	NA	NA	NA	NA	NA	NA	NA	NA	NA	NA	NA	NA	NA	NA	no	latinx	lower	woman	fgen	no	sometimes	NA
yes	moderate	3.5	0	0	0	0	0	0	0	0	0	0	0	0	0	0	1	1	1	0	0	0	1	0	1	0	1	0	1	0	0	0	no	white	lower	woman	non.fgen	NA	sometimes	yes
yes	little	3.6	1	0	1	0	0	0	1	0	0	0	0	0	1	0	1	0	1	1	1	1	1	0	1	0	1	1	1	1	0	0	no	NA	lower	woman	fgen	yes	yes	yes
yes	little	decline	0	0	0	0	0	0	0	0	0	0	1	0	0	0	0	0	0	0	0	0	0	0	0	0	0	0	0	0	1	0	NA	NA	NA	NA	NA	NA	NA	yes
yes	mild	4	0	0	0	0	0	0	1	0	0	1	0	0	0	0	0	0	0	0	0	0	0	0	0	0	0	0	0	0	1	0	no	white	lower	woman	non.fgen	no	sometimes	yes
yes	severe	3.8	0	1	0	1	1	1	1	1	1	1	0	0	0	1	1	1	0	0	0	1	0	0	1	1	0	0	1	0	0	0	no	white	upper	woman	fgen	yes	no	yes
yes	little	3.61	0	0	0	0	0	1	1	1	0	0	0	0	0	0	1	0	1	0	0	0	0	0	0	0	1	1	1	1	0	0	no	latinx	upper	woman	non.fgen	yes	yes	yes
yes	mild	4	0	0	0	1	1	0	1	1	0	0	0	0	0	0	1	0	0	1	0	0	0	0	0	0	0	1	1	0	0	0	no	white	lower	woman	non.fgen	yes	yes	yes
decline		3.51	NA	NA	NA	NA	NA	NA	NA	NA	NA	NA	NA	NA	NA	NA	NA	NA	NA	NA	NA	NA	NA	NA	NA	NA	NA	NA	NA	NA	NA	NA	no	white	upper	woman	fgen	no	yes	NA
yes	little	4	1	1	0	1	0	1	0	1	0	0	0	0	0	0	1	1	1	0	1	1	1	0	1	0	1	1	0	0	0	0	no	white	upper	woman	non.fgen	no	sometimes	yes
yes	little	3.27	0	1	0	1	1	0	0	0	0	0	0	0	0	0	1	1	0	1	1	1	1	1	1	0	1	0	1	1	0	0	no	white	upper	woman	non.fgen	no	no	yes
yes	little	3.81	1	1	1	1	1	1	1	1	1	0	0	0	1	1	1	1	0	1	1	1	1	1	1	1	0	1	1	1	0	0	no	asian	upper	woman	fgen	yes	sometimes	yes
no		3.6	NA	NA	NA	NA	NA	NA	NA	NA	NA	NA	NA	NA	NA	NA	NA	NA	NA	NA	NA	NA	NA	NA	NA	NA	NA	NA	NA	NA	NA	NA	no	latinx	upper	woman	fgen	no	yes	no
yes	mild	3.3	1	0	1	0	1	1	0	0	1	0	0	0	0	0	1	0	1	0	0	0	0	1	1	0	1	1	1	1	0	0	no	latinx	upper	woman	fgen	no	sometimes	yes
no		4	NA	NA	NA	NA	NA	NA	NA	NA	NA	NA	NA	NA	NA	NA	NA	NA	NA	NA	NA	NA	NA	NA	NA	NA	NA	NA	NA	NA	NA	NA	no	NA	lower	man	non.fgen	NA	no	no
yes	little	3.56	0	1	0	1	0	1	0	0	0	0	0	0	0	0	0	0	1	1	0	0	0	0	0	0	1	1	0	0	0	0	no	asian	lower	man	fgen	no	yes	yes
no		4	NA	NA	NA	NA	NA	NA	NA	NA	NA	NA	NA	NA	NA	NA	NA	NA	NA	NA	NA	NA	NA	NA	NA	NA	NA	NA	NA	NA	NA	NA	no	black	upper	woman	non.fgen	no	sometimes	no
no		3	NA	NA	NA	NA	NA	NA	NA	NA	NA	NA	NA	NA	NA	NA	NA	NA	NA	NA	NA	NA	NA	NA	NA	NA	NA	NA	NA	NA	NA	NA	no	white	upper	man	non.fgen	no	yes	no
yes	little	3.97	0	0	0	0	0	0	0	0	0	0	1	0	0	0	0	0	0	0	0	0	0	0	0	0	0	0	0	0	1	0	no	black	lower	man	fgen	no	yes	yes
yes	moderate	3.6	0	1	1	1	0	1	0	0	0	0	0	0	0	1	1	1	1	1	0	0	0	0	0	1	1	1	1	1	0	0	no	white	upper	woman	non.fgen	no	sometimes	yes
decline		3.1	NA	NA	NA	NA	NA	NA	NA	NA	NA	NA	NA	NA	NA	NA	NA	NA	NA	NA	NA	NA	NA	NA	NA	NA	NA	NA	NA	NA	NA	NA	no	white	lower	man	non.fgen	no	yes	NA
yes	mild	3.8	1	0	1	0	0	0	0	0	0	0	0	0	0	0	1	0	0	0	1	1	0	0	0	0	1	1	1	0	0	0	no	white	upper	man	fgen	no	yes	yes
no		3.5	NA	NA	NA	NA	NA	NA	NA	NA	NA	NA	NA	NA	NA	NA	NA	NA	NA	NA	NA	NA	NA	NA	NA	NA	NA	NA	NA	NA	NA	NA	no	latinx	lower	woman	fgen	no	sometimes	no
yes	mild	4	0	0	0	0	0	0	0	1	1	1	0	0	0	1	1	0	0	0	0	1	1	1	1	1	0	0	1	0	0	0	no	white	lower	man	non.fgen	no	sometimes	yes
decline		3.4	NA	NA	NA	NA	NA	NA	NA	NA	NA	NA	NA	NA	NA	NA	NA	NA	NA	NA	NA	NA	NA	NA	NA	NA	NA	NA	NA	NA	NA	NA	no	white	lower	woman	non.fgen	no	sometimes	NA
yes	mild	3.92	0	0	0	0	1	0	1	0	0	0	0	0	0	0	0	0	0	1	0	0	0	0	0	0	1	1	0	1	0	0	no	white	lower	woman	non.fgen	no	sometimes	yes
yes	mild	2.89	1	1	0	1	0	0	0	0	1	1	0	0	1	0	1	1	0	0	1	1	1	0	0	0	0	0	1	1	0	0	no	black	lower	man	non.fgen	no	sometimes	yes
no		4	NA	NA	NA	NA	NA	NA	NA	NA	NA	NA	NA	NA	NA	NA	NA	NA	NA	NA	NA	NA	NA	NA	NA	NA	NA	NA	NA	NA	NA	NA	no	latinx	lower	man	non.fgen	no	sometimes	no
no		3.92	NA	NA	NA	NA	NA	NA	NA	NA	NA	NA	NA	NA	NA	NA	NA	NA	NA	NA	NA	NA	NA	NA	NA	NA	NA	NA	NA	NA	NA	NA	no	white	lower	man	non.fgen	no	yes	no
yes	little	3.38	0	0	0	0	0	0	1	1	0	1	0	0	0	1	1	0	0	1	1	1	1	1	0	0	1	0	1	1	0	0	no	white	lower	woman	fgen	no	NA	yes
yes	moderate	3.8	0	1	1	1	1	1	1	1	0	1	0	0	0	1	0	1	0	0	0	0	1	0	0	0	1	1	1	1	0	0	no	white	lower	woman	fgen	no	yes	yes
no		4	NA	NA	NA	NA	NA	NA	NA	NA	NA	NA	NA	NA	NA	NA	NA	NA	NA	NA	NA	NA	NA	NA	NA	NA	NA	NA	NA	NA	NA	NA	no	asian	lower	man	fgen	no	yes	no
no		3.81	NA	NA	NA	NA	NA	NA	NA	NA	NA	NA	NA	NA	NA	NA	NA	NA	NA	NA	NA	NA	NA	NA	NA	NA	NA	NA	NA	NA	NA	NA	no	latinx	lower	woman	non.fgen	no	yes	no
yes	mild	4	0	0	0	0	0	0	1	0	0	0	0	0	0	0	0	0	1	0	0	0	0	0	0	0	1	1	0	0	0	0	no	white	lower	man	non.fgen	yes	yes	yes
yes	moderate	3.3	0	1	0	1	1	1	1	0	0	1	0	0	1	0	0	1	1	1	0	0	0	0	0	0	1	1	0	0	0	0	no	white	lower	woman	non.fgen	no	yes	yes
yes	severe	3.7	0	0	0	0	1	0	1	0	0	0	0	0	0	0	0	0	0	0	0	0	0	0	0	0	1	0	0	0	0	0	no	white	lower	woman	non.fgen	no	sometimes	yes
no		4	NA	NA	NA	NA	NA	NA	NA	NA	NA	NA	NA	NA	NA	NA	NA	NA	NA	NA	NA	NA	NA	NA	NA	NA	NA	NA	NA	NA	NA	NA	no	white	lower	woman	fgen	no	no	no
no		4	NA	NA	NA	NA	NA	NA	NA	NA	NA	NA	NA	NA	NA	NA	NA	NA	NA	NA	NA	NA	NA	NA	NA	NA	NA	NA	NA	NA	NA	NA	no	white	lower	man	non.fgen	no	yes	no
no		3.3	NA	NA	NA	NA	NA	NA	NA	NA	NA	NA	NA	NA	NA	NA	NA	NA	NA	NA	NA	NA	NA	NA	NA	NA	NA	NA	NA	NA	NA	NA	no	latinx	lower	man	non.fgen	no	yes	no
yes	mild	3.7	0	0	0	0	0	0	1	0	0	0	0	0	0	1	0	0	0	0	0	0	0	0	0	0	0	1	1	0	0	0	no	white	lower	woman	non.fgen	yes	sometimes	yes
no		3.2	NA	NA	NA	NA	NA	NA	NA	NA	NA	NA	NA	NA	NA	NA	NA	NA	NA	NA	NA	NA	NA	NA	NA	NA	NA	NA	NA	NA	NA	NA	yes	latinx	upper	woman	NA	no	no	no
decline		3.86	NA	NA	NA	NA	NA	NA	NA	NA	NA	NA	NA	NA	NA	NA	NA	NA	NA	NA	NA	NA	NA	NA	NA	NA	NA	NA	NA	NA	NA	NA	yes	white	lower	woman	fgen	NA	sometimes	NA
yes	little	2.3	0	0	0	0	1	0	0	0	0	0	0	0	0	0	0	0	0	0	0	0	0	0	0	0	1	0	0	0	0	0	yes	white	upper	woman	fgen	no	no	yes
yes	mild	4	1	1	0	1	1	0	1	0	0	0	0	0	0	1	0	1	0	0	1	1	1	1	1	1	1	1	1	0	0	0	yes	white	lower	woman	non.fgen	no	yes	yes
yes	mild	3.8	1	0	1	0	0	0	0	0	1	0	0	0	1	0	1	0	1	1	1	1	1	0	0	0	1	1	1	1	0	0	yes	latinx	lower	man	fgen	yes	no	yes
yes	mild	1.95	1	1	0	0	1	1	1	0	0	1	0	0	0	1	1	1	0	1	1	1	0	1	1	1	1	1	1	0	0	0	yes	white	lower	woman	non.fgen	no	sometimes	yes
no		2.8	NA	NA	NA	NA	NA	NA	NA	NA	NA	NA	NA	NA	NA	NA	NA	NA	NA	NA	NA	NA	NA	NA	NA	NA	NA	NA	NA	NA	NA	NA	yes	white	upper	man	non.fgen	no	yes	no
yes	moderate	4	0	0	0	0	0	0	1	1	1	1	0	0	0	1	1	0	0	0	0	0	0	0	0	0	1	0	0	0	0	0	yes	white	lower	woman	non.fgen	no	yes	yes
decline		3.67	NA	NA	NA	NA	NA	NA	NA	NA	NA	NA	NA	NA	NA	NA	NA	NA	NA	NA	NA	NA	NA	NA	NA	NA	NA	NA	NA	NA	NA	NA	yes	white	upper	woman	fgen	no	yes	NA
decline		4	NA	NA	NA	NA	NA	NA	NA	NA	NA	NA	NA	NA	NA	NA	NA	NA	NA	NA	NA	NA	NA	NA	NA	NA	NA	NA	NA	NA	NA	NA	yes	white	upper	man	non.fgen	no	yes	NA
no		4	NA	NA	NA	NA	NA	NA	NA	NA	NA	NA	NA	NA	NA	NA	NA	NA	NA	NA	NA	NA	NA	NA	NA	NA	NA	NA	NA	NA	NA	NA	yes	NA	lower	woman	fgen	no	sometimes	no
decline		3.85	NA	NA	NA	NA	NA	NA	NA	NA	NA	NA	NA	NA	NA	NA	NA	NA	NA	NA	NA	NA	NA	NA	NA	NA	NA	NA	NA	NA	NA	NA	yes	asian	upper	woman	non.fgen	NA	yes	NA
yes	severe	3.82	0	0	1	0	1	1	1	1	1	0	0	0	0	1	1	0	0	1	1	0	1	0	1	1	1	0	1	0	0	0	yes	asian	upper	woman	non.fgen	no	sometimes	yes
yes	mild	3.75	0	0	0	0	1	1	1	0	0	0	0	0	0	1	0	0	0	0	0	0	0	0	0	0	1	1	0	0	0	0	yes	white	upper	woman	non.fgen	no	yes	yes
yes	moderate	3.69	0	0	0	0	0	0	0	0	0	0	0	1	0	0	1	0	0	0	0	1	0	0	1	0	0	0	1	0	0	0	yes	white	upper	man	non.fgen	NA	yes	yes
yes	moderate	3.56	1	1	1	1	1	1	1	1	1	0	0	0	0	1	1	1	1	1	1	1	1	1	1	1	1	1	1	1	0	0	yes	white	lower	woman	non.fgen	no	sometimes	yes
decline		4	NA	NA	NA	NA	NA	NA	NA	NA	NA	NA	NA	NA	NA	NA	NA	NA	NA	NA	NA	NA	NA	NA	NA	NA	NA	NA	NA	NA	NA	NA	yes	white	lower	woman	non.fgen	no	yes	NA
yes	mild	3.77	0	0	0	0	0	0	1	0	0	0	0	0	0	0	0	0	0	0	0	0	0	0	0	0	1	1	0	0	0	0	yes	NA	lower	woman	non.fgen	no	yes	yes
yes	moderate	3.6	1	1	1	1	0	0	1	1	1	1	0	0	1	1	1	1	1	1	1	0	0	0	0	0	1	1	1	1	0	0	yes	latinx	upper	woman	non.fgen	no	yes	yes
yes	mild	3.9	0	0	0	0	1	0	1	1	1	0	0	0	0	1	0	1	0	1	1	1	0	1	1	1	1	1	1	1	0	0	yes	white	lower	man	non.fgen	no	yes	yes
yes	little	3.31	0	1	0	1	1	0	0	1	0	1	0	0	0	1	1	1	0	0	1	1	1	1	1	0	1	1	1	1	0	0	yes	asian	upper	man	non.fgen	no	yes	yes
no		3.65	NA	NA	NA	NA	NA	NA	NA	NA	NA	NA	NA	NA	NA	NA	NA	NA	NA	NA	NA	NA	NA	NA	NA	NA	NA	NA	NA	NA	NA	NA	yes	white	lower	man	fgen	no	yes	no
yes	moderate	2.69	1	1	1	1	1	1	1	1	1	0	0	0	0	0	1	1	1	1	1	1	0	0	0	0	1	1	1	1	0	0	yes	white	lower	man	non.fgen	yes	no	yes
yes	moderate	3.79	1	0	1	0	0	1	0	1	1	1	0	0	0	1	1	0	1	1	0	1	0	0	0	0	1	1	1	1	0	0	yes	NA	lower	woman	non.fgen	no	yes	yes
yes	mild	4	0	1	1	1	0	1	1	1	0	0	0	0	0	0	0	1	0	1	1	0	0	1	0	0	1	1	1	1	0	0	yes	white	lower	woman	fgen	no	sometimes	yes
no		3.86	NA	NA	NA	NA	NA	NA	NA	NA	NA	NA	NA	NA	NA	NA	NA	NA	NA	NA	NA	NA	NA	NA	NA	NA	NA	NA	NA	NA	NA	NA	yes	latinx	lower	woman	non.fgen	no	yes	no
yes	severe	3.7	1	1	1	1	1	1	1	0	1	0	0	1	1	0	1	1	1	1	1	1	1	1	0	0	1	0	1	1	0	0	yes	latinx	upper	woman	fgen	no	sometimes	yes
decline		3.5	NA	NA	NA	NA	NA	NA	NA	NA	NA	NA	NA	NA	NA	NA	NA	NA	NA	NA	NA	NA	NA	NA	NA	NA	NA	NA	NA	NA	NA	NA	yes	white	upper	woman	fgen	no	yes	NA
yes	moderate	3.94	0	1	1	1	1	1	0	1	0	0	0	0	0	0	0	1	0	0	1	1	1	1	1	1	0	1	1	0	0	0	yes	white	lower	man	non.fgen	no	sometimes	yes
yes	moderate	3.67	0	0	0	1	0	0	1	0	0	0	0	0	0	0	0	1	0	1	0	0	0	0	0	0	0	1	0	0	0	0	yes	white	lower	woman	non.fgen	no	yes	yes
no		4	NA	NA	NA	NA	NA	NA	NA	NA	NA	NA	NA	NA	NA	NA	NA	NA	NA	NA	NA	NA	NA	NA	NA	NA	NA	NA	NA	NA	NA	NA	yes	asian	upper	woman	non.fgen	no	yes	no
yes	moderate	4	1	1	0	1	1	1	1	1	1	1	0	0	0	1	1	1	0	0	0	0	0	0	0	0	1	1	0	1	0	0	yes	asian	upper	woman	non.fgen	no	yes	yes
yes	little	3.05	0	0	0	1	0	0	1	1	0	0	0	0	0	0	0	0	1	0	0	0	0	0	0	0	1	1	1	0	0	0	yes	white	lower	woman	fgen	NA	yes	yes
yes	moderate	3.24	1	1	1	1	1	1	1	1	1	1	0	0	1	1	1	1	1	1	0	0	0	0	0	0	1	1	0	0	0	0	yes	white	lower	woman	non.fgen	no	no	yes
yes	mild	3.83	0	1	1	1	0	0	1	1	0	0	0	0	0	0	1	1	0	0	1	1	0	0	0	0	1	1	1	0	0	0	yes	asian	lower	woman	non.fgen	no	sometimes	yes
yes	moderate	3.94	0	1	1	1	1	1	1	0	1	0	0	0	1	1	1	1	0	0	0	1	1	0	1	0	0	0	1	0	0	0	yes	white	lower	woman	non.fgen	no	yes	yes
yes	severe	4	1	0	0	0	0	1	1	0	0	1	0	0	0	0	1	0	0	0	0	0	0	0	0	0	1	1	1	0	0	0	yes	white	upper	man	fgen	NA	yes	yes
yes	little	2.9	0	1	0	0	0	0	0	0	0	0	0	0	0	0	0	1	1	1	0	0	0	0	0	0	1	1	1	1	0	0	yes	white	upper	woman	non.fgen	no	sometimes	yes
no		2.33	NA	NA	NA	NA	NA	NA	NA	NA	NA	NA	NA	NA	NA	NA	NA	NA	NA	NA	NA	NA	NA	NA	NA	NA	NA	NA	NA	NA	NA	NA	yes	black	NA	woman	fgen	no	no	no
yes	little	1.48	0	0	0	0	0	0	0	0	0	0	1	0	0	0	0	0	0	0	0	0	0	0	0	0	1	1	0	0	0	0	yes	white	lower	woman	fgen	no	yes	yes
no		2.26	NA	NA	NA	NA	NA	NA	NA	NA	NA	NA	NA	NA	NA	NA	NA	NA	NA	NA	NA	NA	NA	NA	NA	NA	NA	NA	NA	NA	NA	NA	yes	black	lower	man	non.fgen	no	yes	no
decline		decline	NA	NA	NA	NA	NA	NA	NA	NA	NA	NA	NA	NA	NA	NA	NA	NA	NA	NA	NA	NA	NA	NA	NA	NA	NA	NA	NA	NA	NA	NA	yes	latinx	upper	man	fgen	no	sometimes	NA
decline		4	NA	NA	NA	NA	NA	NA	NA	NA	NA	NA	NA	NA	NA	NA	NA	NA	NA	NA	NA	NA	NA	NA	NA	NA	NA	NA	NA	NA	NA	NA	yes	black	upper	woman	NA	no	yes	NA
yes	little	3.94	0	1	0	0	0	1	0	0	0	0	0	0	0	0	0	1	1	1	1	1	0	0	1	1	1	1	1	1	0	0	yes	white	upper	man	non.fgen	no	sometimes	yes
decline		2.31	NA	NA	NA	NA	NA	NA	NA	NA	NA	NA	NA	NA	NA	NA	NA	NA	NA	NA	NA	NA	NA	NA	NA	NA	NA	NA	NA	NA	NA	NA	yes	latinx	upper	woman	fgen	no	no	NA
no		3.6	NA	NA	NA	NA	NA	NA	NA	NA	NA	NA	NA	NA	NA	NA	NA	NA	NA	NA	NA	NA	NA	NA	NA	NA	NA	NA	NA	NA	NA	NA	yes	white	upper	man	non.fgen	no	yes	no
yes	mild	4	1	1	0	1	0	0	0	1	1	1	0	1	0	1	1	1	0	1	1	1	0	0	0	0	1	1	1	0	0	0	yes	white	upper	NA	non.fgen	yes	sometimes	yes
yes	moderate	2.73	0	1	1	0	0	1	0	1	0	1	0	0	1	1	0	1	0	1	0	0	0	0	0	0	1	1	1	0	0	0	yes	white	upper	woman	non.fgen	no	sometimes	yes
decline		3.4	NA	NA	NA	NA	NA	NA	NA	NA	NA	NA	NA	NA	NA	NA	NA	NA	NA	NA	NA	NA	NA	NA	NA	NA	NA	NA	NA	NA	NA	NA	yes	latinx	upper	man	fgen	no	yes	NA
yes	mild	2.98	0	1	1	1	1	0	0	1	0	1	0	0	0	1	0	1	0	0	1	1	0	0	0	0	1	0	1	0	0	0	yes	white	upper	woman	fgen	no	sometimes	yes
yes	little	3.8	0	0	0	0	1	0	1	0	1	0	0	0	0	0	0	0	1	0	0	0	0	0	0	0	1	1	0	1	0	0	yes	white	upper	man	non.fgen	no	yes	yes
yes	moderate	2.23	1	1	1	1	1	1	1	1	1	1	0	0	1	1	1	1	1	0	0	0	0	0	0	0	1	1	0	0	0	0	yes	asian	upper	woman	non.fgen	no	yes	yes
yes	mild	2.8	0	0	0	0	0	0	0	1	0	0	0	1	1	0	0	0	0	1	1	1	1	0	1	0	1	1	0	1	0	1	yes	latinx	upper	man	fgen	no	sometimes	yes
no		3.69	NA	NA	NA	NA	NA	NA	NA	NA	NA	NA	NA	NA	NA	NA	NA	NA	NA	NA	NA	NA	NA	NA	NA	NA	NA	NA	NA	NA	NA	NA	yes	NA	upper	man	non.fgen	no	no	no
no		3.76	NA	NA	NA	NA	NA	NA	NA	NA	NA	NA	NA	NA	NA	NA	NA	NA	NA	NA	NA	NA	NA	NA	NA	NA	NA	NA	NA	NA	NA	NA	yes	white	lower	man	non.fgen	no	sometimes	no
no		2.27	NA	NA	NA	NA	NA	NA	NA	NA	NA	NA	NA	NA	NA	NA	NA	NA	NA	NA	NA	NA	NA	NA	NA	NA	NA	NA	NA	NA	NA	NA	yes	white	upper	woman	fgen	yes	yes	no
no		3.5	NA	NA	NA	NA	NA	NA	NA	NA	NA	NA	NA	NA	NA	NA	NA	NA	NA	NA	NA	NA	NA	NA	NA	NA	NA	NA	NA	NA	NA	NA	yes	NA	upper	woman	fgen	no	yes	no
yes	little	3	0	0	0	0	0	0	0	0	0	0	1	0	0	0	0	0	0	0	0	0	0	0	0	0	0	0	0	0	1	0	yes	black	upper	woman	non.fgen	no	yes	yes
yes	mild	2.5	1	0	0	1	0	0	0	0	0	0	0	0	0	1	1	0	0	1	1	1	1	1	1	1	1	1	1	1	0	0	yes	asian	upper	woman	non.fgen	no	sometimes	yes
yes	mild	2.33	1	0	1	1	0	1	0	1	1	0	0	0	1	1	1	0	1	1	0	0	0	0	0	0	1	0	1	1	0	0	yes	latinx	upper	woman	fgen	no	sometimes	yes
no		2.5	NA	NA	NA	NA	NA	NA	NA	NA	NA	NA	NA	NA	NA	NA	NA	NA	NA	NA	NA	NA	NA	NA	NA	NA	NA	NA	NA	NA	NA	NA	yes	latinx	upper	woman	fgen	no	yes	no
decline		decline	NA	NA	NA	NA	NA	NA	NA	NA	NA	NA	NA	NA	NA	NA	NA	NA	NA	NA	NA	NA	NA	NA	NA	NA	NA	NA	NA	NA	NA	NA	yes	white	upper	man	NA	no	NA	NA
no		3.4	NA	NA	NA	NA	NA	NA	NA	NA	NA	NA	NA	NA	NA	NA	NA	NA	NA	NA	NA	NA	NA	NA	NA	NA	NA	NA	NA	NA	NA	NA	yes	NA	upper	woman	non.fgen	no	no	no
yes	mild	2.9	0	0	0	0	0	0	0	0	0	0	1	0	0	0	0	0	0	0	0	0	0	0	0	0	0	0	0	0	1	0	yes	latinx	upper	woman	fgen	yes	yes	yes
yes	moderate	2.35	0	0	0	0	0	0	0	1	0	1	0	0	0	0	0	0	0	0	0	0	1	1	1	1	1	1	1	0	0	0	yes	white	upper	woman	non.fgen	no	yes	yes
yes	mild	4	0	0	0	1	1	0	1	0	0	0	0	0	0	0	0	0	0	0	0	0	0	0	0	0	1	0	1	0	0	0	yes	white	upper	woman	non.fgen	NA	yes	yes
yes	mild	3.3	1	1	1	1	1	1	1	1	1	0	0	0	0	1	1	1	1	0	1	1	0	0	0	0	1	1	1	1	0	0	yes	white	upper	man	fgen	no	no	yes
yes	moderate	2.3	1	1	1	1	1	1	1	1	1	0	0	0	1	1	1	1	1	0	0	0	0	0	0	0	0	0	0	0	1	0	yes	white	upper	man	fgen	yes	sometimes	yes
decline		3.8	NA	NA	NA	NA	NA	NA	NA	NA	NA	NA	NA	NA	NA	NA	NA	NA	NA	NA	NA	NA	NA	NA	NA	NA	NA	NA	NA	NA	NA	NA	yes	white	upper	woman	non.fgen	no	yes	NA
decline		2.6	NA	NA	NA	NA	NA	NA	NA	NA	NA	NA	NA	NA	NA	NA	NA	NA	NA	NA	NA	NA	NA	NA	NA	NA	NA	NA	NA	NA	NA	NA	yes	asian	upper	man	fgen	no	sometimes	NA
yes	severe	3.8	0	0	1	0	1	0	1	0	0	1	0	0	0	1	0	0	1	1	1	0	0	0	0	0	0	0	1	1	0	0	yes	white	upper	woman	non.fgen	yes	yes	yes
yes	mild	2	1	1	0	0	0	0	1	1	0	1	0	0	0	0	0	1	0	0	0	0	0	0	0	0	0	0	0	0	1	0	yes	black	upper	man	fgen	no	sometimes	yes
no		3.5	NA	NA	NA	NA	NA	NA	NA	NA	NA	NA	NA	NA	NA	NA	NA	NA	NA	NA	NA	NA	NA	NA	NA	NA	NA	NA	NA	NA	NA	NA	yes	latinx	upper	man	fgen	no	no	no
decline		2.8	NA	NA	NA	NA	NA	NA	NA	NA	NA	NA	NA	NA	NA	NA	NA	NA	NA	NA	NA	NA	NA	NA	NA	NA	NA	NA	NA	NA	NA	NA	yes	asian	upper	woman	non.fgen	no	sometimes	NA
no		3.75	NA	NA	NA	NA	NA	NA	NA	NA	NA	NA	NA	NA	NA	NA	NA	NA	NA	NA	NA	NA	NA	NA	NA	NA	NA	NA	NA	NA	NA	NA	yes	white	upper	man	non.fgen	no	yes	no
no		3.36	NA	NA	NA	NA	NA	NA	NA	NA	NA	NA	NA	NA	NA	NA	NA	NA	NA	NA	NA	NA	NA	NA	NA	NA	NA	NA	NA	NA	NA	NA	yes	asian	upper	woman	non.fgen	no	yes	no
no		3.6	NA	NA	NA	NA	NA	NA	NA	NA	NA	NA	NA	NA	NA	NA	NA	NA	NA	NA	NA	NA	NA	NA	NA	NA	NA	NA	NA	NA	NA	NA	yes	white	upper	man	non.fgen	no	yes	no
no		3.2	NA	NA	NA	NA	NA	NA	NA	NA	NA	NA	NA	NA	NA	NA	NA	NA	NA	NA	NA	NA	NA	NA	NA	NA	NA	NA	NA	NA	NA	NA	yes	latinx	upper	woman	non.fgen	no	no	no
yes	moderate	3.98	0	1	1	1	1	1	1	1	0	0	0	0	0	1	1	0	0	0	0	1	1	0	1	0	1	1	1	1	0	0	yes	black	upper	woman	fgen	no	sometimes	yes
no		3.1	NA	NA	NA	NA	NA	NA	NA	NA	NA	NA	NA	NA	NA	NA	NA	NA	NA	NA	NA	NA	NA	NA	NA	NA	NA	NA	NA	NA	NA	NA	yes	NA	upper	woman	fgen	no	sometimes	no
no		3.1	NA	NA	NA	NA	NA	NA	NA	NA	NA	NA	NA	NA	NA	NA	NA	NA	NA	NA	NA	NA	NA	NA	NA	NA	NA	NA	NA	NA	NA	NA	yes	white	upper	woman	fgen	no	yes	no
no		3.69	NA	NA	NA	NA	NA	NA	NA	NA	NA	NA	NA	NA	NA	NA	NA	NA	NA	NA	NA	NA	NA	NA	NA	NA	NA	NA	NA	NA	NA	NA	yes	white	upper	woman	non.fgen	no	yes	no
yes	moderate	3.72	0	0	1	0	1	1	0	1	0	0	0	0	1	1	0	0	0	1	1	0	0	0	0	0	1	1	0	0	0	0	yes	latinx	upper	woman	fgen	no	sometimes	yes
yes	mild	decline	1	1	1	1	0	1	0	0	0	0	0	0	0	0	1	1	1	1	1	1	1	0	1	0	1	1	1	1	0	0	yes	white	upper	woman	non.fgen	no	yes	yes
yes	mild	3.3	0	0	0	0	1	0	1	1	0	0	0	0	0	0	0	0	0	0	0	0	0	0	0	0	0	0	0	0	0	1	yes	latinx	upper	woman	fgen	no	sometimes	yes
yes	mild	4	1	1	1	0	0	1	1	1	1	0	0	0	1	1	1	1	1	0	1	1	1	0	0	0	1	1	1	1	0	0	yes	white	upper	man	non.fgen	no	yes	yes
no		3.96	NA	NA	NA	NA	NA	NA	NA	NA	NA	NA	NA	NA	NA	NA	NA	NA	NA	NA	NA	NA	NA	NA	NA	NA	NA	NA	NA	NA	NA	NA	yes	white	upper	man	fgen	no	sometimes	no
yes	mild	3.2	0	0	1	1	1	1	1	1	1	1	0	0	1	1	1	0	1	1	0	0	0	0	0	0	1	1	1	1	0	0	yes	white	upper	woman	non.fgen	no	yes	yes
no		3.6	NA	NA	NA	NA	NA	NA	NA	NA	NA	NA	NA	NA	NA	NA	NA	NA	NA	NA	NA	NA	NA	NA	NA	NA	NA	NA	NA	NA	NA	NA	yes	white	upper	woman	non.fgen	no	yes	no
yes	mild	4	0	0	0	1	0	1	0	1	0	1	0	0	0	1	1	1	0	0	0	0	1	1	1	1	1	1	1	1	0	0	yes	white	upper	man	non.fgen	no	yes	yes
yes	moderate	3.49	1	1	1	1	1	1	1	0	0	0	0	0	0	0	1	0	0	1	0	0	0	0	0	0	1	1	1	1	0	0	yes	white	upper	NA	non.fgen	yes	yes	yes
yes	moderate	3.8	1	0	1	0	0	0	0	1	1	0	0	0	0	1	1	1	0	1	1	0	0	0	0	0	1	1	1	1	0	0	yes	latinx	upper	woman	fgen	no	yes	yes
yes	moderate	4	1	1	1	1	1	1	0	0	0	1	0	0	1	0	0	1	1	1	1	1	1	1	1	0	1	1	1	1	0	0	yes	NA	upper	man	non.fgen	no	yes	yes
no		3.4	NA	NA	NA	NA	NA	NA	NA	NA	NA	NA	NA	NA	NA	NA	NA	NA	NA	NA	NA	NA	NA	NA	NA	NA	NA	NA	NA	NA	NA	NA	yes	white	upper	woman	non.fgen	no	yes	no
yes	moderate	3.5	1	0	0	1	0	0	0	0	1	0	0	0	0	0	1	1	0	1	1	1	1	0	0	1	1	1	1	1	0	0	yes	white	upper	woman	non.fgen	no	no	yes
yes	moderate	3.8	1	1	1	0	1	1	1	1	1	1	0	0	0	1	1	1	1	1	1	1	1	1	1	1	1	1	1	1	0	0	yes	white	upper	woman	fgen	no	sometimes	yes
yes	little	4	0	0	0	1	1	1	1	0	0	0	0	0	0	0	0	0	0	0	0	0	0	0	0	0	0	0	0	0	1	0	yes	white	upper	man	non.fgen	no	yes	yes
yes	severe	3.1	1	1	1	1	1	1	1	1	1	1	0	0	0	1	1	1	0	0	0	0	0	0	0	0	0	1	1	0	0	0	yes	white	upper	NA	non.fgen	yes	sometimes	yes
no		4	NA	NA	NA	NA	NA	NA	NA	NA	NA	NA	NA	NA	NA	NA	NA	NA	NA	NA	NA	NA	NA	NA	NA	NA	NA	NA	NA	NA	NA	NA	yes	white	upper	woman	non.fgen	no	yes	no
no		3.98	NA	NA	NA	NA	NA	NA	NA	NA	NA	NA	NA	NA	NA	NA	NA	NA	NA	NA	NA	NA	NA	NA	NA	NA	NA	NA	NA	NA	NA	NA	yes	latinx	upper	woman	non.fgen	no	yes	no
yes	mild	4	0	0	0	0	0	0	0	1	1	0	0	0	1	1	1	0	1	1	0	1	1	0	1	0	1	1	1	1	0	0	yes	white	upper	woman	non.fgen	no	yes	yes
yes	mild	2.9	0	1	1	0	0	0	0	1	0	0	0	0	1	0	0	1	1	1	1	0	1	1	1	0	0	0	1	0	0	0	yes	latinx	upper	woman	non.fgen	no	yes	yes
no		3.1	NA	NA	NA	NA	NA	NA	NA	NA	NA	NA	NA	NA	NA	NA	NA	NA	NA	NA	NA	NA	NA	NA	NA	NA	NA	NA	NA	NA	NA	NA	yes	asian	upper	woman	non.fgen	no	sometimes	no
yes	little	3.6	0	0	1	1	0	1	0	1	1	1	0	0	0	0	1	0	0	0	0	0	0	0	0	0	0	0	1	1	0	0	yes	white	upper	woman	non.fgen	no	sometimes	yes
no		3.5	NA	NA	NA	NA	NA	NA	NA	NA	NA	NA	NA	NA	NA	NA	NA	NA	NA	NA	NA	NA	NA	NA	NA	NA	NA	NA	NA	NA	NA	NA	yes	white	lower	woman	non.fgen	no	no	no
yes	moderate	3	1	1	1	1	1	1	0	1	1	1	0	0	1	1	1	1	1	0	0	0	0	0	0	0	1	1	0	0	0	0	yes	latinx	upper	man	fgen	yes	sometimes	yes
yes	severe	4	0	1	0	0	1	1	1	1	1	1	0	0	0	1	1	0	1	NA	NA	NA	NA	NA	NA	NA	NA	NA	NA	NA	NA	NA	yes	latinx	upper	man	non.fgen	NA	yes	yes
no		3.89	NA	NA	NA	NA	NA	NA	NA	NA	NA	NA	NA	NA	NA	NA	NA	NA	NA	NA	NA	NA	NA	NA	NA	NA	NA	NA	NA	NA	NA	NA	yes	asian	upper	woman	non.fgen	NA	yes	no
no		3.45	NA	NA	NA	NA	NA	NA	NA	NA	NA	NA	NA	NA	NA	NA	NA	NA	NA	NA	NA	NA	NA	NA	NA	NA	NA	NA	NA	NA	NA	NA	yes	white	upper	woman	non.fgen	no	yes	no
yes	moderate	3.5	1	0	1	1	0	0	1	0	1	0	0	0	0	1	1	1	1	1	0	0	0	1	0	0	1	1	1	1	0	0	yes	white	upper	NA	non.fgen	NA	yes	yes
yes	severe	4	1	1	0	0	0	1	1	1	1	1	0	0	1	0	1	0	1	1	0	0	0	0	0	0	1	1	1	1	0	0	yes	white	upper	woman	fgen	yes	no	yes
no		3.7	NA	NA	NA	NA	NA	NA	NA	NA	NA	NA	NA	NA	NA	NA	NA	NA	NA	NA	NA	NA	NA	NA	NA	NA	NA	NA	NA	NA	NA	NA	yes	white	lower	woman	fgen	no	no	no
yes	mild	3.1	1	1	1	1	1	1	1	1	1	0	0	1	0	1	1	1	1	1	0	0	0	0	0	0	1	1	0	1	0	0	yes	NA	upper	woman	fgen	no	sometimes	yes
yes	little	3.8	0	1	0	0	0	1	1	0	1	0	0	0	1	0	1	0	0	0	0	0	0	1	0	0	1	1	1	1	0	0	yes	white	lower	man	non.fgen	no	yes	yes
decline		2.8	NA	NA	NA	NA	NA	NA	NA	NA	NA	NA	NA	NA	NA	NA	NA	NA	NA	NA	NA	NA	NA	NA	NA	NA	NA	NA	NA	NA	NA	NA	yes	latinx	upper	man	fgen	no	sometimes	NA
yes	little	2.9	0	0	0	0	0	0	0	0	0	0	1	0	0	0	0	0	0	0	0	0	0	0	0	0	0	0	0	0	1	0	yes	white	upper	woman	non.fgen	yes	yes	yes
no		3.6	NA	NA	NA	NA	NA	NA	NA	NA	NA	NA	NA	NA	NA	NA	NA	NA	NA	NA	NA	NA	NA	NA	NA	NA	NA	NA	NA	NA	NA	NA	yes	white	upper	woman	non.fgen	no	yes	no
yes	mild	3.65	1	1	0	0	0	0	0	1	1	0	0	0	0	1	1	1	1	0	1	0	0	0	0	0	1	1	1	1	0	0	yes	white	upper	woman	fgen	yes	no	yes
yes	severe	2.75	1	1	1	1	1	1	1	0	1	0	0	0	1	1	1	1	1	1	1	1	1	1	1	1	0	0	1	1	0	0	yes	white	upper	NA	fgen	yes	sometimes	yes
no		3	NA	NA	NA	NA	NA	NA	NA	NA	NA	NA	NA	NA	NA	NA	NA	NA	NA	NA	NA	NA	NA	NA	NA	NA	NA	NA	NA	NA	NA	NA	yes	asian	upper	woman	fgen	no	no	no
yes	severe	2.9	0	1	1	0	1	1	1	1	0	0	0	0	0	0	1	0	1	1	0	0	0	0	0	0	1	1	1	1	0	0	yes	NA	upper	woman	fgen	yes	no	yes
yes	severe	2.58	1	0	0	1	1	1	1	0	1	1	0	0	0	1	1	1	1	0	0	0	0	0	0	0	0	1	1	1	0	0	yes	latinx	upper	woman	non.fgen	yes	sometimes	yes
yes	moderate	3.9	1	1	0	1	1	1	0	1	1	0	0	0	0	1	1	1	1	1	1	1	1	1	1	0	1	1	1	1	0	0	yes	white	upper	woman	fgen	yes	sometimes	yes
no		2.5	NA	NA	NA	NA	NA	NA	NA	NA	NA	NA	NA	NA	NA	NA	NA	NA	NA	NA	NA	NA	NA	NA	NA	NA	NA	NA	NA	NA	NA	NA	yes	latinx	upper	woman	non.fgen	no	sometimes	no
decline		3.1	NA	NA	NA	NA	NA	NA	NA	NA	NA	NA	NA	NA	NA	NA	NA	NA	NA	NA	NA	NA	NA	NA	NA	NA	NA	NA	NA	NA	NA	NA	yes	latinx	upper	woman	non.fgen	no	yes	NA
no		3.7	NA	NA	NA	NA	NA	NA	NA	NA	NA	NA	NA	NA	NA	NA	NA	NA	NA	NA	NA	NA	NA	NA	NA	NA	NA	NA	NA	NA	NA	NA	yes	latinx	upper	woman	fgen	yes	yes	no
yes	mild	3.9	0	0	0	1	1	0	1	1	1	0	0	0	0	0	1	1	0	1	0	0	0	0	0	0	0	0	0	1	0	0	yes	asian	upper	woman	fgen	yes	no	yes
yes	mild	2.3	0	0	1	0	1	0	1	1	0	0	0	0	0	1	1	1	1	0	0	0	0	0	0	0	0	0	0	0	1	0	yes	latinx	upper	man	fgen	no	no	yes
no		3.3	NA	NA	NA	NA	NA	NA	NA	NA	NA	NA	NA	NA	NA	NA	NA	NA	NA	NA	NA	NA	NA	NA	NA	NA	NA	NA	NA	NA	NA	NA	yes	latinx	upper	man	fgen	no	yes	no
no		3.96	NA	NA	NA	NA	NA	NA	NA	NA	NA	NA	NA	NA	NA	NA	NA	NA	NA	NA	NA	NA	NA	NA	NA	NA	NA	NA	NA	NA	NA	NA	yes	white	upper	woman	non.fgen	NA	yes	no
no		4	NA	NA	NA	NA	NA	NA	NA	NA	NA	NA	NA	NA	NA	NA	NA	NA	NA	NA	NA	NA	NA	NA	NA	NA	NA	NA	NA	NA	NA	NA	yes	white	upper	woman	non.fgen	no	yes	no
yes	severe	3.5	0	1	1	1	0	0	0	0	0	0	0	0	0	0	0	1	0	0	0	0	0	0	0	0	0	0	0	0	1	0	yes	black	upper	man	non.fgen	no	no	yes
no		3.47	NA	NA	NA	NA	NA	NA	NA	NA	NA	NA	NA	NA	NA	NA	NA	NA	NA	NA	NA	NA	NA	NA	NA	NA	NA	NA	NA	NA	NA	NA	yes	white	upper	woman	non.fgen	no	no	no
no		3.6	NA	NA	NA	NA	NA	NA	NA	NA	NA	NA	NA	NA	NA	NA	NA	NA	NA	NA	NA	NA	NA	NA	NA	NA	NA	NA	NA	NA	NA	NA	yes	latinx	upper	woman	non.fgen	no	yes	no
yes	little	3.85	0	0	0	0	0	0	0	0	0	0	0	0	0	0	1	0	0	1	1	1	1	1	1	1	1	1	1	1	0	0	yes	white	upper	woman	fgen	no	NA	yes
yes	moderate	4	0	1	0	1	1	1	1	1	1	1	0	0	1	1	1	0	1	0	0	0	0	0	0	0	0	0	0	0	1	0	yes	white	upper	woman	non.fgen	no	yes	yes
yes	moderate	3.34	0	1	0	1	0	0	0	1	0	1	0	0	1	0	0	0	0	0	0	0	0	0	0	0	1	1	0	0	0	0	yes	white	upper	woman	fgen	no	no	yes
yes	moderate	3.2	1	1	1	0	0	1	0	1	1	0	0	0	0	0	1	0	0	1	1	1	1	1	1	1	1	1	1	1	0	0	yes	white	upper	woman	non.fgen	no	yes	yes
yes	moderate	3.5	1	1	1	0	1	0	1	1	1	0	0	0	0	1	1	1	0	0	0	0	0	0	0	0	0	0	1	0	0	0	yes	white	upper	woman	non.fgen	no	sometimes	yes
no		3.8	NA	NA	NA	NA	NA	NA	NA	NA	NA	NA	NA	NA	NA	NA	NA	NA	NA	NA	NA	NA	NA	NA	NA	NA	NA	NA	NA	NA	NA	NA	yes	white	upper	woman	fgen	no	yes	no
yes	little	3.75	0	0	0	0	1	0	1	0	0	0	0	0	0	0	0	0	0	1	1	1	1	0	0	0	1	1	0	1	0	0	yes	asian	upper	woman	non.fgen	no	yes	yes
yes	moderate	3.53	1	0	1	0	1	0	1	1	1	0	0	0	0	1	1	0	1	1	0	0	0	0	0	0	1	1	1	1	0	0	yes	white	upper	woman	non.fgen	yes	no	yes
no		4	NA	NA	NA	NA	NA	NA	NA	NA	NA	NA	NA	NA	NA	NA	NA	NA	NA	NA	NA	NA	NA	NA	NA	NA	NA	NA	NA	NA	NA	NA	yes	asian	upper	woman	fgen	no	yes	no
yes	mild	4	0	0	0	0	0	0	1	0	0	1	0	0	0	0	0	0	0	0	0	1	0	0	0	0	1	0	1	0	0	0	yes	white	upper	man	non.fgen	no	yes	yes
yes	mild	3.92	1	0	0	0	0	0	0	0	1	0	0	0	0	1	1	0	0	0	0	0	0	0	0	0	1	1	0	1	0	0	yes	white	upper	woman	non.fgen	no	yes	yes
yes	little	4	0	0	1	0	1	0	1	0	0	0	0	0	0	0	0	0	0	0	0	0	0	0	0	0	1	1	1	0	0	0	yes	white	upper	man	fgen	no	sometimes	yes
no		4	NA	NA	NA	NA	NA	NA	NA	NA	NA	NA	NA	NA	NA	NA	NA	NA	NA	NA	NA	NA	NA	NA	NA	NA	NA	NA	NA	NA	NA	NA	yes	white	upper	NA	non.fgen	yes	yes	no
yes	mild	3.57	1	0	1	0	0	0	0	1	0	1	0	0	1	0	1	0	1	1	0	0	1	0	1	0	0	0	1	1	0	0	yes	white	upper	woman	fgen	no	yes	yes
yes	severe	3.44	0	0	1	0	1	0	1	1	1	1	0	0	1	1	1	1	0	0	0	0	0	0	0	0	0	0	0	0	1	0	yes	white	upper	woman	non.fgen	no	no	yes
no		3.75	NA	NA	NA	NA	NA	NA	NA	NA	NA	NA	NA	NA	NA	NA	NA	NA	NA	NA	NA	NA	NA	NA	NA	NA	NA	NA	NA	NA	NA	NA	yes	latinx	upper	woman	fgen	no	yes	no
yes	moderate	3.2	0	0	0	1	1	1	1	1	1	1	0	0	0	0	1	0	0	1	0	1	0	0	1	1	1	1	1	1	0	0	yes	NA	upper	woman	fgen	yes	no	yes
decline		3.91	NA	NA	NA	NA	NA	NA	NA	NA	NA	NA	NA	NA	NA	NA	NA	NA	NA	NA	NA	NA	NA	NA	NA	NA	NA	NA	NA	NA	NA	NA	yes	asian	upper	man	non.fgen	no	yes	NA
decline		3.72	NA	NA	NA	NA	NA	NA	NA	NA	NA	NA	NA	NA	NA	NA	NA	NA	NA	NA	NA	NA	NA	NA	NA	NA	NA	NA	NA	NA	NA	NA	yes	white	upper	woman	non.fgen	no	no	NA
yes	mild	4	0	0	1	1	1	1	1	1	0	1	0	0	1	1	0	0	0	0	0	1	1	1	1	1	1	1	1	0	0	0	yes	white	upper	woman	non.fgen	yes	sometimes	yes
yes	mild	3.49	0	0	0	1	1	1	1	1	1	0	0	0	0	1	1	0	0	1	1	1	1	1	1	1	1	1	1	0	0	0	yes	asian	upper	man	non.fgen	no	yes	yes
yes	mild	3.8	1	0	0	0	1	0	1	1	1	0	0	0	0	1	1	0	1	1	0	0	0	0	0	0	1	1	1	1	0	0	yes	latinx	upper	woman	fgen	no	yes	yes
decline		3.8	NA	NA	NA	NA	NA	NA	NA	NA	NA	NA	NA	NA	NA	NA	NA	NA	NA	NA	NA	NA	NA	NA	NA	NA	NA	NA	NA	NA	NA	NA	yes	white	upper	woman	fgen	yes	yes	NA
no		3.07	NA	NA	NA	NA	NA	NA	NA	NA	NA	NA	NA	NA	NA	NA	NA	NA	NA	NA	NA	NA	NA	NA	NA	NA	NA	NA	NA	NA	NA	NA	yes	white	upper	woman	fgen	no	sometimes	no
yes	moderate	4	1	1	0	1	1	1	1	1	1	0	0	0	0	1	1	1	0	1	1	1	1	1	1	1	1	1	1	1	0	0	yes	white	upper	woman	non.fgen	no	sometimes	yes
no		2.3	NA	NA	NA	NA	NA	NA	NA	NA	NA	NA	NA	NA	NA	NA	NA	NA	NA	NA	NA	NA	NA	NA	NA	NA	NA	NA	NA	NA	NA	NA	yes	black	upper	man	non.fgen	no	yes	no
yes	little	4	0	1	1	0	0	1	1	1	1	0	0	0	0	0	1	1	1	0	0	0	0	0	0	0	1	1	0	0	0	0	yes	white	lower	man	non.fgen	no	yes	yes
no		3.69	NA	NA	NA	NA	NA	NA	NA	NA	NA	NA	NA	NA	NA	NA	NA	NA	NA	NA	NA	NA	NA	NA	NA	NA	NA	NA	NA	NA	NA	NA	yes	white	upper	woman	fgen	no	yes	no
yes	mild	2.6	0	0	0	0	0	0	0	0	0	0	1	0	0	0	0	0	0	0	0	0	0	0	0	0	0	1	0	0	0	1	yes	black	upper	man	non.fgen	yes	sometimes	yes
no		4	NA	NA	NA	NA	NA	NA	NA	NA	NA	NA	NA	NA	NA	NA	NA	NA	NA	NA	NA	NA	NA	NA	NA	NA	NA	NA	NA	NA	NA	NA	yes	asian	upper	woman	non.fgen	NA	yes	no
yes	moderate	3.51	1	0	1	0	0	1	0	0	0	0	0	0	0	0	1	0	1	1	1	1	1	1	0	0	1	1	1	1	0	0	yes	white	upper	woman	fgen	no	sometimes	yes
yes	moderate	4	1	0	1	0	1	1	1	1	0	0	0	0	0	0	0	0	0	0	0	0	1	0	0	0	0	0	0	1	0	0	yes	white	upper	woman	non.fgen	no	sometimes	yes
yes	mild	4	0	1	1	0	0	0	1	1	0	1	0	0	0	0	1	1	0	0	1	1	1	0	1	1	0	0	1	0	0	0	yes	white	upper	woman	fgen	no	sometimes	yes
no		4	NA	NA	NA	NA	NA	NA	NA	NA	NA	NA	NA	NA	NA	NA	NA	NA	NA	NA	NA	NA	NA	NA	NA	NA	NA	NA	NA	NA	NA	NA	yes	white	upper	woman	fgen	no	yes	no
no		3	NA	NA	NA	NA	NA	NA	NA	NA	NA	NA	NA	NA	NA	NA	NA	NA	NA	NA	NA	NA	NA	NA	NA	NA	NA	NA	NA	NA	NA	NA	yes	white	upper	man	non.fgen	no	yes	no
yes	mild	3.1	0	0	0	0	0	0	0	0	0	0	0	0	0	1	0	0	0	NA	NA	NA	NA	NA	NA	NA	NA	NA	NA	NA	NA	NA	yes	white	upper	man	non.fgen	no	yes	yes
no		3.2	NA	NA	NA	NA	NA	NA	NA	NA	NA	NA	NA	NA	NA	NA	NA	NA	NA	NA	NA	NA	NA	NA	NA	NA	NA	NA	NA	NA	NA	NA	yes	latinx	upper	woman	fgen	no	yes	no
yes	mild	3.94	0	1	1	0	0	1	1	0	0	1	0	0	0	0	0	0	0	0	0	1	1	0	1	1	1	1	1	0	0	0	yes	asian	upper	man	non.fgen	yes	yes	yes
decline		4	NA	NA	NA	NA	NA	NA	NA	NA	NA	NA	NA	NA	NA	NA	NA	NA	NA	NA	NA	NA	NA	NA	NA	NA	NA	NA	NA	NA	NA	NA	yes	white	upper	woman	non.fgen	no	yes	NA
decline		3.84	NA	NA	NA	NA	NA	NA	NA	NA	NA	NA	NA	NA	NA	NA	NA	NA	NA	NA	NA	NA	NA	NA	NA	NA	NA	NA	NA	NA	NA	NA	yes	white	upper	man	fgen	no	no	NA
yes	moderate	3.09	1	1	1	0	1	1	1	1	1	0	0	0	0	0	1	1	0	1	0	0	0	0	0	0	0	1	0	1	0	0	yes	white	upper	woman	fgen	no	yes	yes
no		3.53	NA	NA	NA	NA	NA	NA	NA	NA	NA	NA	NA	NA	NA	NA	NA	NA	NA	NA	NA	NA	NA	NA	NA	NA	NA	NA	NA	NA	NA	NA	yes	latinx	upper	woman	non.fgen	no	no	no
yes	mild	3	0	0	0	0	0	0	1	1	0	0	0	0	0	0	0	0	0	0	0	0	0	0	0	0	1	1	0	0	0	0	yes	asian	upper	man	fgen	no	no	yes
yes	mild	3.18	0	1	0	0	0	0	1	1	0	0	0	1	0	0	0	0	1	0	0	0	1	0	1	1	1	0	1	1	0	0	yes	latinx	upper	woman	non.fgen	no	no	yes
no		3.5	NA	NA	NA	NA	NA	NA	NA	NA	NA	NA	NA	NA	NA	NA	NA	NA	NA	NA	NA	NA	NA	NA	NA	NA	NA	NA	NA	NA	NA	NA	yes	white	upper	woman	fgen	no	sometimes	no
no		4	NA	NA	NA	NA	NA	NA	NA	NA	NA	NA	NA	NA	NA	NA	NA	NA	NA	NA	NA	NA	NA	NA	NA	NA	NA	NA	NA	NA	NA	NA	yes	white	upper	woman	non.fgen	no	yes	no
yes	mild	3.9	0	1	1	1	0	0	0	1	0	0	0	0	0	0	1	1	0	0	0	0	0	0	0	0	0	0	1	1	0	0	yes	white	upper	woman	non.fgen	yes	yes	yes
yes	moderate	3.1	0	1	1	1	1	0	1	1	1	1	0	0	0	1	1	1	0	1	0	0	0	0	0	0	0	0	1	0	0	0	yes	latinx	upper	woman	fgen	no	yes	yes
no		3.6	NA	NA	NA	NA	NA	NA	NA	NA	NA	NA	NA	NA	NA	NA	NA	NA	NA	NA	NA	NA	NA	NA	NA	NA	NA	NA	NA	NA	NA	NA	yes	latinx	upper	woman	fgen	no	yes	no
yes	moderate	3.45	1	0	1	1	1	0	0	1	1	0	0	0	1	0	1	1	1	0	1	0	0	1	0	0	1	1	0	0	0	0	yes	white	upper	woman	fgen	no	sometimes	yes
decline		3.2	NA	NA	NA	NA	NA	NA	NA	NA	NA	NA	NA	NA	NA	NA	NA	NA	NA	NA	NA	NA	NA	NA	NA	NA	NA	NA	NA	NA	NA	NA	yes	white	upper	woman	fgen	no	no	NA
no		3	NA	NA	NA	NA	NA	NA	NA	NA	NA	NA	NA	NA	NA	NA	NA	NA	NA	NA	NA	NA	NA	NA	NA	NA	NA	NA	NA	NA	NA	NA	yes	latinx	upper	man	non.fgen	no	sometimes	no
yes	moderate	4	0	1	1	0	0	1	0	0	0	1	0	0	0	0	0	1	0	0	0	0	1	0	0	0	0	0	1	0	0	0	yes	white	upper	woman	non.fgen	no	yes	yes
decline		3.8	NA	NA	NA	NA	NA	NA	NA	NA	NA	NA	NA	NA	NA	NA	NA	NA	NA	NA	NA	NA	NA	NA	NA	NA	NA	NA	NA	NA	NA	NA	yes	white	upper	woman	fgen	no	sometimes	NA
yes	little	2.9	0	0	0	0	0	0	0	0	0	0	1	0	0	0	0	0	0	1	0	0	0	0	0	0	1	1	0	1	0	0	yes	latinx	upper	woman	fgen	no	sometimes	yes
yes	moderate	3.68	0	1	0	0	0	1	1	1	0	0	0	0	1	0	1	1	0	0	1	0	0	0	0	0	0	1	1	1	0	0	yes	white	upper	man	non.fgen	no	yes	yes
yes	little	4	0	0	0	0	0	0	0	1	0	0	0	0	0	0	0	0	0	1	0	0	0	0	0	0	1	1	0	1	0	0	yes	NA	upper	woman	non.fgen	yes	yes	yes
no		3.15	NA	NA	NA	NA	NA	NA	NA	NA	NA	NA	NA	NA	NA	NA	NA	NA	NA	NA	NA	NA	NA	NA	NA	NA	NA	NA	NA	NA	NA	NA	yes	white	upper	man	fgen	no	yes	no
yes	moderate	3.4	0	0	0	0	0	0	0	0	1	1	0	0	0	0	1	0	0	0	0	1	1	0	0	0	1	0	1	1	0	0	yes	white	upper	woman	fgen	yes	sometimes	yes
yes	moderate	3.02	0	0	1	1	1	1	1	0	0	1	0	0	1	0	0	1	0	1	0	0	0	0	0	0	1	1	1	1	0	0	yes	white	upper	woman	non.fgen	no	yes	yes
yes	little	3.62	0	0	0	0	0	0	1	0	1	0	0	0	0	0	1	0	0	0	1	0	0	1	0	1	1	1	1	0	0	0	yes	asian	upper	man	fgen	yes	yes	yes
decline		3.2	NA	NA	NA	NA	NA	NA	NA	NA	NA	NA	NA	NA	NA	NA	NA	NA	NA	NA	NA	NA	NA	NA	NA	NA	NA	NA	NA	NA	NA	NA	yes	white	upper	woman	fgen	NA	yes	NA
yes	mild	4	0	1	0	0	1	0	0	1	0	1	0	0	0	1	0	1	0	0	0	1	0	0	0	0	1	1	0	1	0	0	yes	white	lower	man	non.fgen	no	yes	yes
yes	severe	2.57	1	0	1	0	1	0	1	1	1	0	0	0	0	0	1	1	1	1	1	1	0	0	0	0	1	1	0	1	0	0	yes	latinx	upper	woman	fgen	no	sometimes	yes
yes	mild	4	0	0	1	0	0	1	1	1	1	1	0	1	0	1	1	0	0	1	0	0	0	0	0	0	1	1	1	1	0	0	yes	latinx	upper	woman	non.fgen	yes	yes	yes
decline		3.5	NA	NA	NA	NA	NA	NA	NA	NA	NA	NA	NA	NA	NA	NA	NA	NA	NA	NA	NA	NA	NA	NA	NA	NA	NA	NA	NA	NA	NA	NA	yes	latinx	upper	woman	non.fgen	yes	sometimes	NA
yes	severe	2.79	0	0	0	1	1	1	1	0	0	0	0	0	0	0	1	0	1	1	0	1	1	1	1	0	0	1	0	0	0	0	yes	white	upper	woman	fgen	no	NA	yes
decline		4	NA	NA	NA	NA	NA	NA	NA	NA	NA	NA	NA	NA	NA	NA	NA	NA	NA	NA	NA	NA	NA	NA	NA	NA	NA	NA	NA	NA	NA	NA	yes	white	NA	woman	NA	NA	NA	NA
yes	moderate	3.9	0	1	0	1	1	1	1	1	0	1	0	0	0	0	1	1	0	0	1	1	1	1	1	1	1	1	0	0	0	0	yes	asian	upper	man	non.fgen	no	sometimes	yes
decline		3.5	NA	NA	NA	NA	NA	NA	NA	NA	NA	NA	NA	NA	NA	NA	NA	NA	NA	NA	NA	NA	NA	NA	NA	NA	NA	NA	NA	NA	NA	NA	yes	asian	upper	woman	non.fgen	yes	sometimes	NA
yes	mild	4	1	1	0	1	1	1	1	1	1	1	0	0	1	1	1	1	1	0	0	0	0	0	0	0	0	0	0	0	1	0	yes	NA	upper	man	fgen	no	sometimes	yes
yes	mild	3.28	1	0	0	1	1	1	1	1	1	0	0	0	0	1	1	1	1	1	1	1	1	1	1	1	1	1	1	0	0	0	yes	white	upper	woman	non.fgen	yes	no	yes
no		3.3	NA	NA	NA	NA	NA	NA	NA	NA	NA	NA	NA	NA	NA	NA	NA	NA	NA	NA	NA	NA	NA	NA	NA	NA	NA	NA	NA	NA	NA	NA	yes	white	upper	woman	fgen	no	sometimes	no
yes	moderate	3.8	0	1	0	1	1	1	1	1	1	0	0	0	0	1	1	1	0	0	0	0	0	0	0	0	1	1	0	0	0	0	yes	latinx	upper	woman	non.fgen	no	NA	yes
yes	moderate	3.3	1	1	0	1	1	1	1	1	1	0	0	0	1	1	1	0	1	0	0	0	0	0	0	0	1	1	0	0	0	0	yes	white	upper	man	fgen	yes	yes	yes
no		3.2	NA	NA	NA	NA	NA	NA	NA	NA	NA	NA	NA	NA	NA	NA	NA	NA	NA	NA	NA	NA	NA	NA	NA	NA	NA	NA	NA	NA	NA	NA	yes	latinx	upper	woman	fgen	yes	sometimes	no
decline		3.9	NA	NA	NA	NA	NA	NA	NA	NA	NA	NA	NA	NA	NA	NA	NA	NA	NA	NA	NA	NA	NA	NA	NA	NA	NA	NA	NA	NA	NA	NA	yes	white	upper	woman	non.fgen	no	no	NA
yes	severe	2.7	1	1	0	1	1	1	1	1	1	1	0	0	1	1	1	1	1	0	0	0	0	0	0	0	1	1	1	0	0	0	yes	latinx	upper	man	non.fgen	no	sometimes	yes
no		3.51	NA	NA	NA	NA	NA	NA	NA	NA	NA	NA	NA	NA	NA	NA	NA	NA	NA	NA	NA	NA	NA	NA	NA	NA	NA	NA	NA	NA	NA	NA	yes	white	upper	man	fgen	no	yes	no
no		2.5	NA	NA	NA	NA	NA	NA	NA	NA	NA	NA	NA	NA	NA	NA	NA	NA	NA	NA	NA	NA	NA	NA	NA	NA	NA	NA	NA	NA	NA	NA	yes	latinx	upper	woman	fgen	no	sometimes	no
yes	moderate	3.12	1	1	1	0	1	1	1	0	1	0	0	0	0	0	1	1	1	0	1	1	1	0	0	0	1	1	1	0	0	0	yes	white	upper	man	fgen	no	sometimes	yes
decline		3.4	NA	NA	NA	NA	NA	NA	NA	NA	NA	NA	NA	NA	NA	NA	NA	NA	NA	NA	NA	NA	NA	NA	NA	NA	NA	NA	NA	NA	NA	NA	yes	NA	upper	woman	non.fgen	no	no	NA
no		3.7	NA	NA	NA	NA	NA	NA	NA	NA	NA	NA	NA	NA	NA	NA	NA	NA	NA	NA	NA	NA	NA	NA	NA	NA	NA	NA	NA	NA	NA	NA	yes	white	upper	man	fgen	no	yes	no
yes	moderate	2.7	0	1	0	0	1	1	1	0	1	0	0	0	0	0	0	1	0	0	0	0	0	0	0	0	1	1	0	0	0	0	yes	white	upper	man	non.fgen	no	yes	yes
no		3.95	NA	NA	NA	NA	NA	NA	NA	NA	NA	NA	NA	NA	NA	NA	NA	NA	NA	NA	NA	NA	NA	NA	NA	NA	NA	NA	NA	NA	NA	NA	yes	latinx	upper	man	non.fgen	no	yes	no
yes	little	decline	1	0	0	0	0	0	0	0	0	0	0	0	0	0	1	0	1	1	1	1	1	0	0	0	1	1	0	1	0	0	yes	white	upper	man	fgen	no	yes	yes
no		3.8	NA	NA	NA	NA	NA	NA	NA	NA	NA	NA	NA	NA	NA	NA	NA	NA	NA	NA	NA	NA	NA	NA	NA	NA	NA	NA	NA	NA	NA	NA	yes	black	upper	man	non.fgen	NA	yes	no
decline		4	NA	NA	NA	NA	NA	NA	NA	NA	NA	NA	NA	NA	NA	NA	NA	NA	NA	NA	NA	NA	NA	NA	NA	NA	NA	NA	NA	NA	NA	NA	yes	latinx	lower	man	fgen	NA	NA	NA
yes	severe	3.1	0	0	0	0	1	0	1	0	0	0	0	0	0	0	0	0	1	0	0	0	0	1	0	0	1	1	0	0	0	0	yes	white	lower	woman	non.fgen	no	yes	yes
yes	little	3.9	0	1	0	1	1	0	1	0	0	0	0	0	0	0	0	0	0	1	0	0	0	0	0	0	1	1	1	1	0	0	yes	NA	upper	woman	non.fgen	yes	yes	yes
no		3.9	NA	NA	NA	NA	NA	NA	NA	NA	NA	NA	NA	NA	NA	NA	NA	NA	NA	NA	NA	NA	NA	NA	NA	NA	NA	NA	NA	NA	NA	NA	yes	NA	upper	woman	non.fgen	yes	yes	no
yes	moderate	3.4	0	0	1	1	1	1	1	1	1	1	0	0	1	0	1	0	0	1	1	1	1	1	1	1	1	1	1	1	0	0	yes	white	upper	woman	non.fgen	no	yes	yes
no		2.9	NA	NA	NA	NA	NA	NA	NA	NA	NA	NA	NA	NA	NA	NA	NA	NA	NA	NA	NA	NA	NA	NA	NA	NA	NA	NA	NA	NA	NA	NA	yes	latinx	upper	woman	non.fgen	no	sometimes	no
no		3	NA	NA	NA	NA	NA	NA	NA	NA	NA	NA	NA	NA	NA	NA	NA	NA	NA	NA	NA	NA	NA	NA	NA	NA	NA	NA	NA	NA	NA	NA	yes	latinx	upper	woman	fgen	no	sometimes	no
yes	mild	4	0	0	0	1	1	1	1	0	0	0	0	0	0	0	0	0	0	0	0	0	0	0	0	0	0	0	0	0	1	0	yes	asian	lower	woman	non.fgen	yes	yes	yes
yes	moderate	3.6	0	1	1	0	1	0	1	1	1	0	0	0	0	0	1	0	0	0	1	1	0	0	0	0	1	1	1	0	0	0	yes	white	lower	man	non.fgen	yes	sometimes	yes
yes	little	3.8	1	1	0	0	1	1	1	1	1	1	0	0	1	1	0	0	1	1	1	1	1	0	1	0	0	0	1	1	0	0	yes	latinx	lower	woman	non.fgen	no	yes	yes
yes	moderate	3.87	0	0	0	1	0	1	0	1	1	1	0	0	1	0	1	0	0	1	0	0	0	0	0	0	0	0	1	0	0	0	yes	white	lower	woman	non.fgen	no	yes	yes
no		3.6	NA	NA	NA	NA	NA	NA	NA	NA	NA	NA	NA	NA	NA	NA	NA	NA	NA	NA	NA	NA	NA	NA	NA	NA	NA	NA	NA	NA	NA	NA	yes	white	lower	man	non.fgen	no	yes	no
yes	moderate	4	0	0	0	0	0	1	0	1	0	1	0	0	0	1	0	0	0	0	0	0	0	0	0	0	0	0	1	1	0	0	yes	latinx	lower	woman	fgen	no	no	yes
yes	severe	3.99	0	1	1	1	1	1	1	1	0	1	0	0	1	0	1	1	1	1	1	1	1	0	1	1	1	0	1	0	0	0	yes	white	lower	woman	non.fgen	yes	yes	yes
decline		4	NA	NA	NA	NA	NA	NA	NA	NA	NA	NA	NA	NA	NA	NA	NA	NA	NA	NA	NA	NA	NA	NA	NA	NA	NA	NA	NA	NA	NA	NA	yes	NA	lower	woman	fgen	yes	no	NA
yes	moderate	4	1	1	1	1	0	1	0	1	0	0	0	0	0	0	1	1	1	1	0	0	0	0	0	0	1	0	0	1	0	0	yes	asian	lower	woman	non.fgen	yes	no	yes
yes	mild	3.66	0	1	0	0	1	1	1	0	0	0	0	0	0	1	1	0	1	0	1	1	1	1	1	1	1	1	1	1	0	0	yes	white	upper	woman	non.fgen	no	sometimes	yes
no		4	NA	NA	NA	NA	NA	NA	NA	NA	NA	NA	NA	NA	NA	NA	NA	NA	NA	NA	NA	NA	NA	NA	NA	NA	NA	NA	NA	NA	NA	NA	yes	latinx	lower	woman	fgen	no	yes	no
yes	moderate	3.9	0	0	1	0	1	1	1	1	1	1	0	0	0	1	1	1	1	1	1	1	0	0	0	0	1	1	1	1	0	0	yes	asian	lower	woman	fgen	no	sometimes	yes
no		3.23	NA	NA	NA	NA	NA	NA	NA	NA	NA	NA	NA	NA	NA	NA	NA	NA	NA	NA	NA	NA	NA	NA	NA	NA	NA	NA	NA	NA	NA	NA	yes	white	lower	woman	non.fgen	no	no	no
no		3.82	NA	NA	NA	NA	NA	NA	NA	NA	NA	NA	NA	NA	NA	NA	NA	NA	NA	NA	NA	NA	NA	NA	NA	NA	NA	NA	NA	NA	NA	NA	yes	NA	lower	woman	non.fgen	no	yes	no
yes	moderate	3.7	0	1	1	1	0	0	0	1	1	0	0	0	0	1	0	0	0	0	0	0	0	0	0	0	0	1	0	1	0	0	yes	asian	lower	woman	fgen	NA	sometimes	yes
yes	mild	4	0	0	1	0	1	0	1	0	0	1	0	0	0	0	0	1	0	0	1	1	1	1	1	1	1	1	1	0	0	0	yes	white	lower	woman	non.fgen	no	yes	yes
decline		3.7	NA	NA	NA	NA	NA	NA	NA	NA	NA	NA	NA	NA	NA	NA	NA	NA	NA	NA	NA	NA	NA	NA	NA	NA	NA	NA	NA	NA	NA	NA	yes	white	lower	woman	non.fgen	no	yes	NA
no		4	NA	NA	NA	NA	NA	NA	NA	NA	NA	NA	NA	NA	NA	NA	NA	NA	NA	NA	NA	NA	NA	NA	NA	NA	NA	NA	NA	NA	NA	NA	yes	asian	lower	woman	non.fgen	no	yes	no
yes	moderate	3.3	0	1	0	1	1	1	1	1	1	1	0	0	1	1	1	0	0	0	0	0	0	0	0	0	1	1	1	0	0	0	yes	latinx	lower	woman	non.fgen	no	sometimes	yes
yes	moderate	3.76	1	0	0	0	1	0	1	1	0	1	0	0	1	0	1	0	1	0	0	0	0	0	0	0	0	0	0	0	1	0	yes	white	lower	woman	non.fgen	no	sometimes	yes
yes	moderate	4	0	0	1	0	1	0	1	0	0	0	0	0	0	0	0	0	1	0	0	0	0	0	0	0	0	1	0	1	0	0	yes	asian	lower	woman	non.fgen	no	yes	yes
yes	mild	4	0	1	0	1	0	1	1	1	0	0	0	0	0	0	0	0	0	0	0	0	0	0	0	0	0	1	0	0	0	0	yes	latinx	lower	man	non.fgen	no	yes	yes
no		3.64	NA	NA	NA	NA	NA	NA	NA	NA	NA	NA	NA	NA	NA	NA	NA	NA	NA	NA	NA	NA	NA	NA	NA	NA	NA	NA	NA	NA	NA	NA	yes	latinx	upper	woman	fgen	no	sometimes	no
decline		4	NA	NA	NA	NA	NA	NA	NA	NA	NA	NA	NA	NA	NA	NA	NA	NA	NA	NA	NA	NA	NA	NA	NA	NA	NA	NA	NA	NA	NA	NA	yes	white	lower	woman	non.fgen	no	yes	NA
no		4	NA	NA	NA	NA	NA	NA	NA	NA	NA	NA	NA	NA	NA	NA	NA	NA	NA	NA	NA	NA	NA	NA	NA	NA	NA	NA	NA	NA	NA	NA	yes	white	lower	man	non.fgen	no	yes	no
no		3.7	NA	NA	NA	NA	NA	NA	NA	NA	NA	NA	NA	NA	NA	NA	NA	NA	NA	NA	NA	NA	NA	NA	NA	NA	NA	NA	NA	NA	NA	NA	yes	latinx	lower	woman	fgen	no	yes	no
decline		3.46	NA	NA	NA	NA	NA	NA	NA	NA	NA	NA	NA	NA	NA	NA	NA	NA	NA	NA	NA	NA	NA	NA	NA	NA	NA	NA	NA	NA	NA	NA	yes	white	lower	woman	fgen	no	yes	NA
yes	mild	4	1	0	1	0	0	1	1	1	1	1	0	0	1	1	1	0	0	1	1	1	0	1	0	1	1	0	1	1	0	0	yes	white	lower	NA	non.fgen	yes	yes	yes
decline		4	NA	NA	NA	NA	NA	NA	NA	NA	NA	NA	NA	NA	NA	NA	NA	NA	NA	NA	NA	NA	NA	NA	NA	NA	NA	NA	NA	NA	NA	NA	yes	NA	lower	man	non.fgen	no	yes	NA
no		3.63	NA	NA	NA	NA	NA	NA	NA	NA	NA	NA	NA	NA	NA	NA	NA	NA	NA	NA	NA	NA	NA	NA	NA	NA	NA	NA	NA	NA	NA	NA	yes	latinx	lower	man	fgen	yes	no	no
decline		3.89	NA	NA	NA	NA	NA	NA	NA	NA	NA	NA	NA	NA	NA	NA	NA	NA	NA	NA	NA	NA	NA	NA	NA	NA	NA	NA	NA	NA	NA	NA	yes	asian	lower	man	fgen	no	sometimes	NA
yes	severe	2.8	0	0	0	1	0	1	1	0	1	0	0	0	0	1	1	0	1	0	0	0	0	0	0	0	0	0	0	0	1	0	yes	asian	lower	woman	non.fgen	no	yes	yes
yes	moderate	4	0	1	1	0	1	0	0	1	0	0	0	0	0	0	1	1	0	0	0	0	0	0	0	0	1	0	1	0	0	0	yes	NA	lower	woman	non.fgen	no	NA	yes
yes	moderate	3.71	1	1	1	1	1	1	1	1	1	1	0	1	1	1	1	1	1	0	0	0	0	0	0	0	0	0	0	0	1	0	yes	white	lower	woman	fgen	yes	no	yes
no		3.96	NA	NA	NA	NA	NA	NA	NA	NA	NA	NA	NA	NA	NA	NA	NA	NA	NA	NA	NA	NA	NA	NA	NA	NA	NA	NA	NA	NA	NA	NA	yes	asian	lower	woman	non.fgen	yes	sometimes	no
no		3.6	NA	NA	NA	NA	NA	NA	NA	NA	NA	NA	NA	NA	NA	NA	NA	NA	NA	NA	NA	NA	NA	NA	NA	NA	NA	NA	NA	NA	NA	NA	yes	latinx	lower	man	fgen	no	sometimes	no
yes	mild	3.21	1	1	1	1	1	1	1	1	1	0	0	0	0	1	1	1	1	1	1	1	1	1	1	1	1	1	1	1	0	0	yes	white	lower	NA	fgen	yes	yes	yes
yes	severe	3.6	1	1	1	1	1	1	1	1	1	1	0	0	1	1	1	1	1	0	0	0	0	0	0	0	0	0	1	0	0	0	yes	white	lower	NA	non.fgen	yes	sometimes	yes
yes	mild	3	0	1	0	0	1	0	1	1	0	0	0	0	0	0	1	0	0	1	0	0	0	0	0	0	1	1	1	0	0	0	yes	white	upper	man	non.fgen	no	sometimes	yes
yes	mild	4	0	1	1	0	0	1	1	0	0	1	0	0	0	1	1	0	0	0	0	0	0	0	0	0	1	0	1	0	0	0	yes	white	lower	man	non.fgen	no	yes	yes
yes	mild	2.74	0	1	0	1	0	1	0	1	0	0	0	0	0	1	1	1	0	0	0	0	1	1	1	1	1	1	1	1	0	0	yes	asian	upper	woman	fgen	no	no	yes
yes	moderate	3.65	0	0	1	0	0	0	0	1	0	1	0	0	1	0	1	0	0	0	0	0	0	0	0	0	1	1	0	1	0	0	yes	white	lower	woman	fgen	NA	yes	yes
no		4	NA	NA	NA	NA	NA	NA	NA	NA	NA	NA	NA	NA	NA	NA	NA	NA	NA	NA	NA	NA	NA	NA	NA	NA	NA	NA	NA	NA	NA	NA	yes	white	lower	man	non.fgen	yes	yes	no
yes	mild	3.71	0	0	0	0	0	1	1	1	1	0	0	0	1	1	1	0	0	1	0	0	0	0	0	0	1	1	0	1	0	0	yes	white	lower	woman	non.fgen	NA	yes	yes
yes	little	3.2	0	0	0	0	0	0	0	1	0	0	0	0	0	0	0	0	0	1	1	1	1	1	0	0	1	1	1	1	0	0	yes	white	lower	woman	fgen	no	no	yes
yes	severe	3.6	0	0	0	1	1	1	1	1	1	1	0	0	0	0	1	0	1	0	0	0	1	1	1	1	0	0	1	1	0	0	yes	white	lower	woman	fgen	yes	yes	yes
yes	mild	3.6	0	0	1	0	1	0	1	1	1	1	0	0	1	0	0	1	1	0	0	0	0	0	0	0	1	1	0	1	0	0	yes	white	lower	woman	non.fgen	no	yes	yes
yes	moderate	3.14	1	1	1	0	1	1	0	1	1	0	0	0	0	1	1	1	1	1	0	0	0	0	0	0	1	1	0	1	0	0	yes	NA	lower	man	NA	no	NA	yes
no		3.96	NA	NA	NA	NA	NA	NA	NA	NA	NA	NA	NA	NA	NA	NA	NA	NA	NA	NA	NA	NA	NA	NA	NA	NA	NA	NA	NA	NA	NA	NA	yes	NA	lower	man	non.fgen	no	yes	no
no		4	NA	NA	NA	NA	NA	NA	NA	NA	NA	NA	NA	NA	NA	NA	NA	NA	NA	NA	NA	NA	NA	NA	NA	NA	NA	NA	NA	NA	NA	NA	yes	latinx	lower	man	fgen	no	sometimes	no
decline		3.9	NA	NA	NA	NA	NA	NA	NA	NA	NA	NA	NA	NA	NA	NA	NA	NA	NA	NA	NA	NA	NA	NA	NA	NA	NA	NA	NA	NA	NA	NA	yes	asian	upper	man	non.fgen	no	yes	NA
yes	mild	4	0	0	0	1	0	1	1	1	1	1	0	0	0	1	1	1	1	0	0	1	0	0	0	0	1	1	0	0	0	0	yes	white	lower	woman	non.fgen	no	yes	yes
decline		4	NA	NA	NA	NA	NA	NA	NA	NA	NA	NA	NA	NA	NA	NA	NA	NA	NA	NA	NA	NA	NA	NA	NA	NA	NA	NA	NA	NA	NA	NA	yes	asian	lower	woman	non.fgen	NA	yes	NA
yes	severe	3.17	1	0	0	1	0	1	0	1	1	0	0	0	0	1	1	1	1	1	0	0	0	1	0	1	1	1	1	1	0	0	yes	white	lower	woman	fgen	yes	sometimes	yes
no		2.9	NA	NA	NA	NA	NA	NA	NA	NA	NA	NA	NA	NA	NA	NA	NA	NA	NA	NA	NA	NA	NA	NA	NA	NA	NA	NA	NA	NA	NA	NA	yes	asian	lower	man	non.fgen	no	no	no
yes	moderate	4	1	1	0	1	0	1	1	1	1	0	0	0	0	1	1	1	1	1	0	0	0	0	0	0	1	1	1	1	0	0	yes	white	lower	woman	non.fgen	no	yes	yes
yes	moderate	2.89	1	1	1	1	1	1	1	1	1	1	0	0	1	1	1	1	1	0	0	0	0	0	0	0	0	0	0	0	1	0	yes	asian	lower	woman	fgen	no	no	yes
yes	moderate	4	0	1	1	1	1	0	1	1	1	1	0	0	0	0	1	0	0	0	0	0	0	0	0	0	0	0	0	0	1	0	yes	white	lower	man	non.fgen	yes	yes	yes
no		3	NA	NA	NA	NA	NA	NA	NA	NA	NA	NA	NA	NA	NA	NA	NA	NA	NA	NA	NA	NA	NA	NA	NA	NA	NA	NA	NA	NA	NA	NA	yes	black	lower	woman	fgen	no	sometimes	no
no		3.48	NA	NA	NA	NA	NA	NA	NA	NA	NA	NA	NA	NA	NA	NA	NA	NA	NA	NA	NA	NA	NA	NA	NA	NA	NA	NA	NA	NA	NA	NA	yes	latinx	upper	man	fgen	no	no	no
yes	mild	3.4	0	1	0	1	1	1	1	1	0	0	0	0	1	0	1	1	0	1	1	1	0	0	1	1	1	1	1	1	0	0	yes	white	lower	woman	non.fgen	no	yes	yes
yes	mild	3.5	1	0	1	0	0	0	0	0	1	0	0	0	0	0	1	0	0	1	1	1	1	1	1	1	1	1	1	1	0	0	yes	white	lower	woman	fgen	NA	yes	yes
yes	severe	3.2	1	1	1	0	1	1	1	1	1	1	0	0	1	1	1	1	1	1	1	1	1	0	1	0	1	1	1	1	0	0	yes	white	upper	woman	fgen	no	sometimes	yes
yes	mild	4	0	0	1	0	0	1	1	0	0	0	0	0	0	0	0	0	0	1	0	0	0	0	0	0	0	0	0	0	0	0	yes	white	upper	man	non.fgen	no	sometimes	yes
no		2.7	NA	NA	NA	NA	NA	NA	NA	NA	NA	NA	NA	NA	NA	NA	NA	NA	NA	NA	NA	NA	NA	NA	NA	NA	NA	NA	NA	NA	NA	NA	yes	NA	lower	woman	non.fgen	no	yes	no
no		3.5	NA	NA	NA	NA	NA	NA	NA	NA	NA	NA	NA	NA	NA	NA	NA	NA	NA	NA	NA	NA	NA	NA	NA	NA	NA	NA	NA	NA	NA	NA	yes	latinx	lower	woman	fgen	no	sometimes	no
yes	moderate	3.4	1	1	0	1	1	1	1	1	1	1	0	0	0	0	1	1	1	0	0	0	0	0	0	0	0	0	0	0	1	0	yes	latinx	lower	woman	non.fgen	no	yes	yes
yes	moderate	3.5	1	0	1	1	0	1	1	0	1	0	0	1	0	0	1	1	0	1	1	1	1	1	1	1	1	1	1	1	0	0	yes	white	lower	woman	non.fgen	no	yes	yes
yes	little	4	0	0	0	1	1	1	1	0	0	0	0	0	0	0	0	0	1	0	0	0	0	0	0	0	1	1	0	1	0	0	yes	white	lower	man	non.fgen	no	yes	yes
no		3.5	NA	NA	NA	NA	NA	NA	NA	NA	NA	NA	NA	NA	NA	NA	NA	NA	NA	NA	NA	NA	NA	NA	NA	NA	NA	NA	NA	NA	NA	NA	yes	latinx	lower	woman	non.fgen	no	yes	no
yes	little	3.7	1	1	0	0	0	0	1	1	0	0	0	0	0	0	1	0	0	1	0	0	0	0	0	0	1	1	1	0	0	0	yes	white	lower	woman	non.fgen	yes	sometimes	yes
yes	moderate	3.4	0	0	1	1	1	1	1	0	0	0	0	0	0	1	1	0	0	0	0	0	0	0	0	0	1	1	0	1	0	0	yes	white	lower	man	non.fgen	no	yes	yes
yes	mild	3.4	0	1	0	1	1	1	0	0	1	0	0	0	1	1	1	1	0	0	1	1	1	1	1	0	1	1	1	1	0	0	yes	white	lower	woman	fgen	no	no	yes
yes	moderate	3.2	1	1	1	1	1	1	1	1	1	1	0	0	1	1	1	1	1	1	1	1	0	0	0	0	1	0	1	1	0	0	yes	asian	lower	woman	non.fgen	no	yes	yes
yes	moderate	3.34	0	1	0	1	0	1	1	1	1	1	0	0	0	1	1	1	0	0	0	0	0	0	0	0	1	0	1	1	0	0	yes	white	lower	woman	fgen	NA	sometimes	yes
yes	mild	3.74	0	1	1	0	0	0	0	1	0	1	0	0	0	0	1	1	1	1	0	1	0	0	0	0	1	1	1	1	0	0	yes	white	upper	woman	non.fgen	no	sometimes	yes
no		3.05	NA	NA	NA	NA	NA	NA	NA	NA	NA	NA	NA	NA	NA	NA	NA	NA	NA	NA	NA	NA	NA	NA	NA	NA	NA	NA	NA	NA	NA	NA	yes	white	lower	woman	fgen	no	sometimes	no
yes	mild	3.33	1	1	0	1	1	1	1	1	1	1	0	0	1	1	1	1	1	1	1	1	1	1	1	0	1	0	1	1	0	0	yes	white	upper	woman	non.fgen	no	no	yes
yes	mild	4	0	0	1	0	1	1	0	1	0	0	0	0	0	0	0	1	1	1	0	0	0	0	0	0	1	1	0	0	0	0	yes	asian	lower	woman	fgen	no	yes	yes
yes	severe	3.2	1	1	1	0	0	1	0	1	1	0	0	0	1	0	1	0	1	0	0	0	0	0	0	0	0	0	0	0	1	0	yes	asian	lower	woman	NA	no	NA	yes
yes	severe	4	1	1	1	1	1	1	1	1	1	0	0	0	0	1	1	1	1	1	1	1	1	1	1	1	1	1	1	1	0	0	yes	asian	lower	woman	non.fgen	no	sometimes	yes
yes	moderate	3.79	1	1	1	1	0	1	1	1	1	0	0	0	0	1	1	1	1	0	1	1	0	0	0	0	1	1	1	1	0	0	yes	white	upper	man	non.fgen	no	sometimes	yes
no		4	NA	NA	NA	NA	NA	NA	NA	NA	NA	NA	NA	NA	NA	NA	NA	NA	NA	NA	NA	NA	NA	NA	NA	NA	NA	NA	NA	NA	NA	NA	yes	asian	lower	woman	non.fgen	no	yes	no
yes	little	3.5	0	0	0	0	0	0	0	0	0	0	1	0	0	0	0	0	0	0	0	0	0	0	0	0	0	1	0	0	1	0	yes	white	upper	man	fgen	no	sometimes	yes
no		2.9	NA	NA	NA	NA	NA	NA	NA	NA	NA	NA	NA	NA	NA	NA	NA	NA	NA	NA	NA	NA	NA	NA	NA	NA	NA	NA	NA	NA	NA	NA	yes	white	lower	woman	non.fgen	no	sometimes	no
yes	moderate	3.4	0	1	0	1	0	0	1	1	0	1	0	0	0	0	1	0	0	0	0	0	0	0	0	0	0	0	0	0	1	0	yes	white	lower	man	non.fgen	no	yes	yes
decline		3.4	NA	NA	NA	NA	NA	NA	NA	NA	NA	NA	NA	NA	NA	NA	NA	NA	NA	NA	NA	NA	NA	NA	NA	NA	NA	NA	NA	NA	NA	NA	yes	latinx	lower	woman	fgen	no	yes	NA
no		4	NA	NA	NA	NA	NA	NA	NA	NA	NA	NA	NA	NA	NA	NA	NA	NA	NA	NA	NA	NA	NA	NA	NA	NA	NA	NA	NA	NA	NA	NA	yes	black	lower	woman	fgen	no	yes	no
no		4	NA	NA	NA	NA	NA	NA	NA	NA	NA	NA	NA	NA	NA	NA	NA	NA	NA	NA	NA	NA	NA	NA	NA	NA	NA	NA	NA	NA	NA	NA	yes	white	lower	woman	non.fgen	no	yes	no
no		2.6	NA	NA	NA	NA	NA	NA	NA	NA	NA	NA	NA	NA	NA	NA	NA	NA	NA	NA	NA	NA	NA	NA	NA	NA	NA	NA	NA	NA	NA	NA	yes	white	lower	man	non.fgen	no	yes	no
no		2.9	NA	NA	NA	NA	NA	NA	NA	NA	NA	NA	NA	NA	NA	NA	NA	NA	NA	NA	NA	NA	NA	NA	NA	NA	NA	NA	NA	NA	NA	NA	yes	white	upper	man	non.fgen	no	yes	no
yes	moderate	3	1	0	1	0	1	0	0	1	1	0	0	0	0	1	1	0	1	0	0	1	1	0	0	0	1	1	1	1	0	0	yes	latinx	upper	woman	fgen	yes	yes	yes
no		3.2	NA	NA	NA	NA	NA	NA	NA	NA	NA	NA	NA	NA	NA	NA	NA	NA	NA	NA	NA	NA	NA	NA	NA	NA	NA	NA	NA	NA	NA	NA	yes	latinx	lower	woman	fgen	no	yes	no
yes	moderate	3.2	1	1	0	1	1	1	1	1	1	1	0	0	1	1	1	1	1	0	1	1	1	1	1	1	1	0	1	0	0	0	yes	latinx	lower	woman	fgen	no	sometimes	yes
yes	moderate	3.8	1	1	0	1	1	1	1	1	1	0	0	0	0	1	1	1	1	0	1	0	0	0	0	0	1	1	0	0	0	0	yes	white	upper	woman	fgen	no	yes	yes
yes	little	2.8	0	0	0	0	0	1	0	1	1	1	0	0	0	1	1	0	0	0	0	0	1	0	0	0	0	1	0	0	0	0	yes	white	lower	woman	non.fgen	no	sometimes	yes
no		4	NA	NA	NA	NA	NA	NA	NA	NA	NA	NA	NA	NA	NA	NA	NA	NA	NA	NA	NA	NA	NA	NA	NA	NA	NA	NA	NA	NA	NA	NA	yes	NA	lower	woman	non.fgen	no	yes	no
decline		3.8	NA	NA	NA	NA	NA	NA	NA	NA	NA	NA	NA	NA	NA	NA	NA	NA	NA	NA	NA	NA	NA	NA	NA	NA	NA	NA	NA	NA	NA	NA	yes	NA	upper	man	NA	no	sometimes	NA
decline		3.2	NA	NA	NA	NA	NA	NA	NA	NA	NA	NA	NA	NA	NA	NA	NA	NA	NA	NA	NA	NA	NA	NA	NA	NA	NA	NA	NA	NA	NA	NA	yes	white	upper	man	fgen	no	yes	NA
yes	moderate	3.8	1	0	1	1	0	1	0	0	0	0	0	1	0	1	1	1	0	1	1	1	1	0	1	1	1	1	1	1	0	0	yes	white	upper	woman	fgen	no	sometimes	yes
yes	severe	3.9	1	1	1	1	0	1	1	1	0	1	0	0	0	0	1	1	1	1	1	1	1	0	1	1	1	1	1	1	0	0	yes	white	lower	woman	non.fgen	yes	no	yes
no		4	NA	NA	NA	NA	NA	NA	NA	NA	NA	NA	NA	NA	NA	NA	NA	NA	NA	NA	NA	NA	NA	NA	NA	NA	NA	NA	NA	NA	NA	NA	yes	asian	lower	woman	fgen	no	yes	no
yes	severe	3.26	1	0	0	1	1	1	1	1	1	0	0	0	1	0	0	0	1	0	0	0	0	0	0	0	0	0	0	0	1	0	yes	white	lower	man	non.fgen	yes	yes	yes
yes	mild	3.4	1	1	1	0	0	0	0	1	1	0	0	0	1	1	1	1	1	1	1	0	0	0	0	0	1	1	1	1	0	0	yes	white	upper	woman	non.fgen	yes	no	yes
no		3.12	NA	NA	NA	NA	NA	NA	NA	NA	NA	NA	NA	NA	NA	NA	NA	NA	NA	NA	NA	NA	NA	NA	NA	NA	NA	NA	NA	NA	NA	NA	yes	white	upper	woman	non.fgen	no	no	no
no		4	NA	NA	NA	NA	NA	NA	NA	NA	NA	NA	NA	NA	NA	NA	NA	NA	NA	NA	NA	NA	NA	NA	NA	NA	NA	NA	NA	NA	NA	NA	yes	white	lower	woman	non.fgen	no	sometimes	no
decline		3.74	NA	NA	NA	NA	NA	NA	NA	NA	NA	NA	NA	NA	NA	NA	NA	NA	NA	NA	NA	NA	NA	NA	NA	NA	NA	NA	NA	NA	NA	NA	yes	NA	NA	woman	non.fgen	no	NA	NA
yes	mild	4	0	1	1	1	1	1	1	1	1	0	0	0	0	1	1	1	0	1	0	0	0	0	0	0	0	1	0	0	0	0	yes	white	lower	man	non.fgen	no	yes	yes
yes	mild	4	0	1	1	1	0	1	0	0	1	0	0	0	0	0	1	1	0	1	0	1	0	0	0	0	1	1	1	0	0	0	yes	white	lower	woman	fgen	no	sometimes	yes
yes	mild	4	0	0	0	0	1	1	1	1	0	0	0	0	0	1	0	0	1	1	0	0	0	0	0	0	0	0	1	1	0	0	yes	latinx	lower	woman	non.fgen	yes	yes	yes
no		4	NA	NA	NA	NA	NA	NA	NA	NA	NA	NA	NA	NA	NA	NA	NA	NA	NA	NA	NA	NA	NA	NA	NA	NA	NA	NA	NA	NA	NA	NA	yes	white	lower	woman	non.fgen	no	yes	no
no		3.5	NA	NA	NA	NA	NA	NA	NA	NA	NA	NA	NA	NA	NA	NA	NA	NA	NA	NA	NA	NA	NA	NA	NA	NA	NA	NA	NA	NA	NA	NA	yes	asian	lower	man	non.fgen	no	sometimes	no
yes	mild	3.39	0	1	0	0	1	0	1	0	0	0	0	0	0	0	0	1	0	0	1	1	0	0	0	0	1	1	0	0	0	0	yes	latinx	lower	woman	fgen	no	yes	yes
yes	mild	4	0	0	0	0	0	1	1	0	0	0	0	0	0	0	0	0	0	0	0	0	0	0	0	0	1	1	1	0	0	0	yes	white	lower	woman	non.fgen	no	yes	yes
no		3.7	NA	NA	NA	NA	NA	NA	NA	NA	NA	NA	NA	NA	NA	NA	NA	NA	NA	NA	NA	NA	NA	NA	NA	NA	NA	NA	NA	NA	NA	NA	yes	latinx	lower	man	non.fgen	no	yes	no
yes	severe	4	0	0	0	0	1	0	1	0	0	0	0	0	0	0	0	1	0	0	0	0	0	0	0	0	1	1	0	0	0	0	yes	asian	lower	man	non.fgen	no	yes	yes
no		4	NA	NA	NA	NA	NA	NA	NA	NA	NA	NA	NA	NA	NA	NA	NA	NA	NA	NA	NA	NA	NA	NA	NA	NA	NA	NA	NA	NA	NA	NA	yes	white	lower	man	fgen	no	yes	no
yes	severe	3.5	0	1	0	1	1	1	1	1	1	1	0	0	0	0	1	1	0	0	0	0	0	0	0	0	0	0	0	0	1	0	yes	white	lower	man	non.fgen	no	yes	yes
decline		4	NA	NA	NA	NA	NA	NA	NA	NA	NA	NA	NA	NA	NA	NA	NA	NA	NA	NA	NA	NA	NA	NA	NA	NA	NA	NA	NA	NA	NA	NA	yes	white	lower	woman	non.fgen	no	yes	NA
yes	moderate	4	1	0	0	0	0	0	1	0	0	0	0	0	1	0	1	0	1	1	1	1	1	1	1	1	1	1	1	1	0	0	yes	asian	lower	woman	non.fgen	no	sometimes	yes
yes	little	4	1	0	0	0	0	0	0	0	0	0	0	0	0	0	1	0	1	1	1	1	1	0	1	0	1	1	0	1	0	0	yes	white	lower	woman	non.fgen	yes	sometimes	yes
yes	moderate	4	0	1	1	1	1	1	1	0	0	0	0	0	0	0	0	1	0	0	1	1	1	1	1	1	1	1	1	1	0	0	yes	white	lower	woman	non.fgen	no	yes	yes
no		4	NA	NA	NA	NA	NA	NA	NA	NA	NA	NA	NA	NA	NA	NA	NA	NA	NA	NA	NA	NA	NA	NA	NA	NA	NA	NA	NA	NA	NA	NA	yes	white	lower	woman	non.fgen	no	yes	no
no		4	NA	NA	NA	NA	NA	NA	NA	NA	NA	NA	NA	NA	NA	NA	NA	NA	NA	NA	NA	NA	NA	NA	NA	NA	NA	NA	NA	NA	NA	NA	yes	latinx	lower	man	non.fgen	no	yes	no
yes	little	3.73	0	0	0	0	0	0	0	0	0	0	1	0	0	0	0	0	0	1	0	0	0	0	0	0	1	1	0	1	0	0	yes	white	lower	woman	non.fgen	no	yes	yes
decline		2	NA	NA	NA	NA	NA	NA	NA	NA	NA	NA	NA	NA	NA	NA	NA	NA	NA	NA	NA	NA	NA	NA	NA	NA	NA	NA	NA	NA	NA	NA	yes	NA	lower	man	non.fgen	no	yes	NA
yes	moderate	3.3	0	1	1	1	1	1	1	0	0	0	0	0	1	1	0	1	1	0	0	0	0	0	0	0	0	0	0	0	1	0	yes	white	lower	man	non.fgen	yes	yes	yes
decline		3.96	NA	NA	NA	NA	NA	NA	NA	NA	NA	NA	NA	NA	NA	NA	NA	NA	NA	NA	NA	NA	NA	NA	NA	NA	NA	NA	NA	NA	NA	NA	yes	asian	lower	woman	non.fgen	no	no	NA
no		4	NA	NA	NA	NA	NA	NA	NA	NA	NA	NA	NA	NA	NA	NA	NA	NA	NA	NA	NA	NA	NA	NA	NA	NA	NA	NA	NA	NA	NA	NA	yes	asian	lower	man	NA	no	NA	no
no		3.6	NA	NA	NA	NA	NA	NA	NA	NA	NA	NA	NA	NA	NA	NA	NA	NA	NA	NA	NA	NA	NA	NA	NA	NA	NA	NA	NA	NA	NA	NA	yes	white	lower	woman	non.fgen	no	NA	no
no		4	NA	NA	NA	NA	NA	NA	NA	NA	NA	NA	NA	NA	NA	NA	NA	NA	NA	NA	NA	NA	NA	NA	NA	NA	NA	NA	NA	NA	NA	NA	yes	asian	lower	woman	fgen	no	sometimes	no
yes	mild	3.98	0	0	0	0	1	1	1	1	1	0	0	0	0	1	1	0	1	0	0	0	0	0	0	0	1	1	1	0	0	0	yes	black	lower	man	non.fgen	yes	sometimes	yes
no		4	NA	NA	NA	NA	NA	NA	NA	NA	NA	NA	NA	NA	NA	NA	NA	NA	NA	NA	NA	NA	NA	NA	NA	NA	NA	NA	NA	NA	NA	NA	yes	white	lower	man	non.fgen	no	yes	no
yes	mild	4	1	1	1	0	1	0	1	0	0	0	0	0	0	0	1	1	1	1	0	0	0	0	0	0	1	1	0	0	0	0	yes	white	lower	woman	non.fgen	no	yes	yes
no		4	NA	NA	NA	NA	NA	NA	NA	NA	NA	NA	NA	NA	NA	NA	NA	NA	NA	NA	NA	NA	NA	NA	NA	NA	NA	NA	NA	NA	NA	NA	yes	asian	lower	woman	non.fgen	no	yes	no
no		4	NA	NA	NA	NA	NA	NA	NA	NA	NA	NA	NA	NA	NA	NA	NA	NA	NA	NA	NA	NA	NA	NA	NA	NA	NA	NA	NA	NA	NA	NA	yes	NA	lower	woman	non.fgen	no	yes	no
yes	severe	3.91	1	1	1	1	0	1	0	1	1	0	0	0	0	1	1	1	0	1	1	1	0	1	0	1	1	0	1	1	0	0	yes	white	lower	woman	non.fgen	yes	yes	yes
decline		4	NA	NA	NA	NA	NA	NA	NA	NA	NA	NA	NA	NA	NA	NA	NA	NA	NA	NA	NA	NA	NA	NA	NA	NA	NA	NA	NA	NA	NA	NA	yes	white	lower	woman	non.fgen	no	sometimes	NA
no		4	NA	NA	NA	NA	NA	NA	NA	NA	NA	NA	NA	NA	NA	NA	NA	NA	NA	NA	NA	NA	NA	NA	NA	NA	NA	NA	NA	NA	NA	NA	yes	white	lower	man	NA	no	yes	no
no		4	NA	NA	NA	NA	NA	NA	NA	NA	NA	NA	NA	NA	NA	NA	NA	NA	NA	NA	NA	NA	NA	NA	NA	NA	NA	NA	NA	NA	NA	NA	yes	NA	lower	woman	non.fgen	no	yes	no
no		4	NA	NA	NA	NA	NA	NA	NA	NA	NA	NA	NA	NA	NA	NA	NA	NA	NA	NA	NA	NA	NA	NA	NA	NA	NA	NA	NA	NA	NA	NA	yes	latinx	lower	woman	fgen	no	no	no
yes	moderate	3.78	0	0	1	1	1	1	1	1	0	0	0	0	1	1	1	1	1	0	0	0	0	0	0	0	0	0	1	0	0	0	yes	white	lower	woman	non.fgen	no	yes	yes
no		4	NA	NA	NA	NA	NA	NA	NA	NA	NA	NA	NA	NA	NA	NA	NA	NA	NA	NA	NA	NA	NA	NA	NA	NA	NA	NA	NA	NA	NA	NA	yes	asian	lower	woman	non.fgen	no	yes	no
decline		4	NA	NA	NA	NA	NA	NA	NA	NA	NA	NA	NA	NA	NA	NA	NA	NA	NA	NA	NA	NA	NA	NA	NA	NA	NA	NA	NA	NA	NA	NA	yes	white	lower	man	non.fgen	no	yes	NA
yes	severe	3.95	1	1	1	1	1	1	1	1	1	1	0	0	1	1	1	1	1	0	0	1	0	0	0	0	1	1	0	0	0	0	yes	asian	lower	man	fgen	no	sometimes	yes
no		4	NA	NA	NA	NA	NA	NA	NA	NA	NA	NA	NA	NA	NA	NA	NA	NA	NA	NA	NA	NA	NA	NA	NA	NA	NA	NA	NA	NA	NA	NA	yes	white	lower	woman	non.fgen	no	yes	no
no		3.8	NA	NA	NA	NA	NA	NA	NA	NA	NA	NA	NA	NA	NA	NA	NA	NA	NA	NA	NA	NA	NA	NA	NA	NA	NA	NA	NA	NA	NA	NA	yes	latinx	lower	woman	non.fgen	no	sometimes	no
no		4	NA	NA	NA	NA	NA	NA	NA	NA	NA	NA	NA	NA	NA	NA	NA	NA	NA	NA	NA	NA	NA	NA	NA	NA	NA	NA	NA	NA	NA	NA	yes	white	lower	woman	non.fgen	no	yes	no
yes	moderate	3.28	0	0	1	0	0	0	1	1	1	0	0	0	0	0	1	0	0	1	0	0	0	0	0	1	0	0	1	0	0	0	yes	white	upper	woman	fgen	yes	yes	yes
yes	mild	3.5	0	0	0	0	0	0	0	0	1	0	0	0	0	1	1	0	0	1	1	0	1	1	0	1	1	1	1	1	0	0	yes	latinx	lower	woman	fgen	no	sometimes	yes
no		3.8	NA	NA	NA	NA	NA	NA	NA	NA	NA	NA	NA	NA	NA	NA	NA	NA	NA	NA	NA	NA	NA	NA	NA	NA	NA	NA	NA	NA	NA	NA	yes	asian	lower	woman	fgen	no	yes	no
yes	little	3.7	0	0	0	0	0	0	0	0	0	0	1	0	0	0	0	0	0	0	1	1	1	0	0	0	0	0	0	0	0	0	yes	black	lower	woman	fgen	no	yes	yes
yes	mild	4	1	0	1	0	1	0	0	0	1	0	0	0	0	1	1	1	0	1	1	1	0	1	0	1	1	1	1	1	0	0	yes	asian	lower	woman	fgen	no	yes	yes
decline		4	NA	NA	NA	NA	NA	NA	NA	NA	NA	NA	NA	NA	NA	NA	NA	NA	NA	NA	NA	NA	NA	NA	NA	NA	NA	NA	NA	NA	NA	NA	yes	white	lower	woman	non.fgen	no	yes	NA
yes	moderate	3.8	1	1	1	1	1	1	1	1	1	1	0	0	1	1	1	1	1	1	1	1	1	1	1	1	1	1	1	1	0	0	yes	white	lower	woman	non.fgen	no	yes	yes
yes	mild	2.91	1	0	0	1	1	0	1	1	0	0	0	0	0	0	1	0	1	1	1	0	0	0	0	0	1	1	0	1	0	0	yes	latinx	lower	man	fgen	no	yes	yes
no		4	NA	NA	NA	NA	NA	NA	NA	NA	NA	NA	NA	NA	NA	NA	NA	NA	NA	NA	NA	NA	NA	NA	NA	NA	NA	NA	NA	NA	NA	NA	yes	white	lower	man	non.fgen	no	yes	no
yes	moderate	3.58	1	0	1	0	0	0	1	0	0	0	0	0	0	0	1	1	1	1	1	1	1	0	0	0	1	1	1	1	0	0	yes	white	lower	woman	fgen	no	sometimes	yes
decline		3.5	NA	NA	NA	NA	NA	NA	NA	NA	NA	NA	NA	NA	NA	NA	NA	NA	NA	NA	NA	NA	NA	NA	NA	NA	NA	NA	NA	NA	NA	NA	yes	asian	lower	man	fgen	no	no	NA
yes	little	3	0	0	1	1	0	0	1	1	0	0	0	0	0	0	0	1	0	0	1	0	0	0	0	1	1	0	1	0	0	0	yes	latinx	lower	woman	fgen	no	yes	yes
no		3.69	NA	NA	NA	NA	NA	NA	NA	NA	NA	NA	NA	NA	NA	NA	NA	NA	NA	NA	NA	NA	NA	NA	NA	NA	NA	NA	NA	NA	NA	NA	yes	asian	lower	man	non.fgen	no	sometimes	no
yes	mild	2.24	0	1	1	0	0	0	0	1	1	0	0	1	0	1	0	0	0	0	1	1	1	0	1	0	1	0	1	1	0	0	yes	white	lower	woman	non.fgen	no	yes	yes
no		3.9	NA	NA	NA	NA	NA	NA	NA	NA	NA	NA	NA	NA	NA	NA	NA	NA	NA	NA	NA	NA	NA	NA	NA	NA	NA	NA	NA	NA	NA	NA	yes	white	lower	woman	non.fgen	no	yes	no
no		3.97	NA	NA	NA	NA	NA	NA	NA	NA	NA	NA	NA	NA	NA	NA	NA	NA	NA	NA	NA	NA	NA	NA	NA	NA	NA	NA	NA	NA	NA	NA	yes	asian	lower	woman	non.fgen	no	NA	no
no		4	NA	NA	NA	NA	NA	NA	NA	NA	NA	NA	NA	NA	NA	NA	NA	NA	NA	NA	NA	NA	NA	NA	NA	NA	NA	NA	NA	NA	NA	NA	yes	NA	lower	woman	non.fgen	no	yes	no
decline		3.8	NA	NA	NA	NA	NA	NA	NA	NA	NA	NA	NA	NA	NA	NA	NA	NA	NA	NA	NA	NA	NA	NA	NA	NA	NA	NA	NA	NA	NA	NA	yes	white	lower	woman	non.fgen	no	yes	NA
no		4	NA	NA	NA	NA	NA	NA	NA	NA	NA	NA	NA	NA	NA	NA	NA	NA	NA	NA	NA	NA	NA	NA	NA	NA	NA	NA	NA	NA	NA	NA	yes	asian	lower	man	non.fgen	no	no	no
decline		3.75	NA	NA	NA	NA	NA	NA	NA	NA	NA	NA	NA	NA	NA	NA	NA	NA	NA	NA	NA	NA	NA	NA	NA	NA	NA	NA	NA	NA	NA	NA	yes	white	lower	woman	non.fgen	no	yes	NA
yes	moderate	3.8	1	0	0	1	1	1	1	0	1	0	0	0	0	1	1	1	1	1	1	1	1	0	1	0	1	1	0	1	0	0	yes	white	lower	woman	non.fgen	NA	yes	yes
no		4	NA	NA	NA	NA	NA	NA	NA	NA	NA	NA	NA	NA	NA	NA	NA	NA	NA	NA	NA	NA	NA	NA	NA	NA	NA	NA	NA	NA	NA	NA	yes	white	lower	woman	non.fgen	no	yes	no
decline		3.8	NA	NA	NA	NA	NA	NA	NA	NA	NA	NA	NA	NA	NA	NA	NA	NA	NA	NA	NA	NA	NA	NA	NA	NA	NA	NA	NA	NA	NA	NA	yes	latinx	lower	woman	fgen	no	sometimes	NA
yes	little	3.91	0	0	0	0	1	0	1	0	0	0	0	0	0	0	1	0	0	1	1	1	1	1	1	1	1	1	1	1	0	0	yes	white	lower	woman	non.fgen	no	sometimes	yes
yes	moderate	3.67	0	1	1	1	1	1	1	0	1	0	0	0	1	0	1	1	0	1	1	1	1	1	0	0	1	1	1	0	0	0	yes	latinx	lower	woman	fgen	yes	sometimes	yes
no		3.6	NA	NA	NA	NA	NA	NA	NA	NA	NA	NA	NA	NA	NA	NA	NA	NA	NA	NA	NA	NA	NA	NA	NA	NA	NA	NA	NA	NA	NA	NA	yes	latinx	lower	woman	fgen	no	yes	no
no		4	NA	NA	NA	NA	NA	NA	NA	NA	NA	NA	NA	NA	NA	NA	NA	NA	NA	NA	NA	NA	NA	NA	NA	NA	NA	NA	NA	NA	NA	NA	yes	asian	lower	woman	non.fgen	no	yes	no
no		3.67	NA	NA	NA	NA	NA	NA	NA	NA	NA	NA	NA	NA	NA	NA	NA	NA	NA	NA	NA	NA	NA	NA	NA	NA	NA	NA	NA	NA	NA	NA	yes	white	lower	woman	non.fgen	no	yes	no
yes	moderate	3.2	0	0	0	1	1	1	1	0	0	0	0	0	0	0	0	0	1	0	0	0	0	0	0	0	0	0	0	0	1	0	yes	white	lower	woman	fgen	no	yes	yes
decline		3.55	NA	NA	NA	NA	NA	NA	NA	NA	NA	NA	NA	NA	NA	NA	NA	NA	NA	NA	NA	NA	NA	NA	NA	NA	NA	NA	NA	NA	NA	NA	yes	latinx	lower	man	non.fgen	no	no	NA
yes	mild	4	0	1	0	0	1	0	1	0	0	0	0	0	0	0	0	1	0	1	0	0	0	0	0	0	1	1	0	1	0	0	yes	latinx	lower	woman	fgen	no	NA	yes
decline		3.98	NA	NA	NA	NA	NA	NA	NA	NA	NA	NA	NA	NA	NA	NA	NA	NA	NA	NA	NA	NA	NA	NA	NA	NA	NA	NA	NA	NA	NA	NA	yes	white	lower	woman	non.fgen	no	yes	NA
yes	mild	4	1	0	0	0	1	1	1	0	0	0	0	0	0	0	1	0	0	1	1	1	0	0	0	0	1	1	0	1	0	0	yes	white	lower	woman	non.fgen	no	yes	yes
yes	little	decline	0	0	0	0	0	0	0	0	0	0	1	0	0	0	0	0	0	0	0	0	0	0	0	0	0	0	0	0	1	0	yes	white	upper	man	non.fgen	no	yes	yes
decline		3.5	NA	NA	NA	NA	NA	NA	NA	NA	NA	NA	NA	NA	NA	NA	NA	NA	NA	NA	NA	NA	NA	NA	NA	NA	NA	NA	NA	NA	NA	NA	yes	white	lower	man	non.fgen	no	yes	NA
yes	moderate	3.4	0	1	0	1	1	1	1	1	1	1	0	0	1	1	1	1	1	0	1	1	1	1	1	1	1	1	1	1	0	0	yes	white	lower	woman	non.fgen	no	no	yes
yes	little	2.44	0	0	1	0	1	0	1	0	0	0	0	0	1	0	0	0	1	1	0	0	0	0	0	0	0	0	1	0	0	0	yes	white	lower	man	non.fgen	no	yes	yes
decline		3	NA	NA	NA	NA	NA	NA	NA	NA	NA	NA	NA	NA	NA	NA	NA	NA	NA	NA	NA	NA	NA	NA	NA	NA	NA	NA	NA	NA	NA	NA	yes	latinx	lower	woman	non.fgen	no	yes	NA
yes	severe	3	1	1	1	1	1	1	1	1	1	0	0	0	1	1	1	1	1	0	0	0	0	0	0	0	0	0	0	0	1	0	yes	asian	lower	NA	non.fgen	yes	yes	yes
yes	severe	3.51	1	1	1	1	1	1	1	1	1	1	0	0	1	1	1	1	1	1	1	1	1	1	1	1	1	1	1	1	0	0	yes	white	lower	woman	non.fgen	no	sometimes	yes
no		3.76	NA	NA	NA	NA	NA	NA	NA	NA	NA	NA	NA	NA	NA	NA	NA	NA	NA	NA	NA	NA	NA	NA	NA	NA	NA	NA	NA	NA	NA	NA	yes	latinx	lower	man	non.fgen	no	yes	no
decline		4	NA	NA	NA	NA	NA	NA	NA	NA	NA	NA	NA	NA	NA	NA	NA	NA	NA	NA	NA	NA	NA	NA	NA	NA	NA	NA	NA	NA	NA	NA	yes	white	lower	man	non.fgen	no	yes	NA
no		4	NA	NA	NA	NA	NA	NA	NA	NA	NA	NA	NA	NA	NA	NA	NA	NA	NA	NA	NA	NA	NA	NA	NA	NA	NA	NA	NA	NA	NA	NA	yes	white	lower	woman	fgen	no	yes	no
yes	mild	2.7	0	1	1	1	0	0	0	0	0	0	0	0	0	0	0	1	0	1	1	1	1	1	1	1	1	1	1	1	0	0	yes	white	upper	woman	non.fgen	no	yes	yes
yes	mild	3.35	0	1	0	1	0	1	0	0	0	0	0	0	0	0	1	1	1	1	0	0	0	0	1	0	1	1	1	0	0	0	yes	white	lower	man	fgen	no	sometimes	yes
no		decline	NA	NA	NA	NA	NA	NA	NA	NA	NA	NA	NA	NA	NA	NA	NA	NA	NA	NA	NA	NA	NA	NA	NA	NA	NA	NA	NA	NA	NA	NA	yes	white	lower	man	non.fgen	no	yes	no
yes	moderate	3.7	0	1	1	1	1	1	1	1	1	0	0	0	0	1	1	1	1	1	1	1	1	1	1	1	1	0	1	1	0	0	yes	asian	lower	woman	non.fgen	no	yes	yes
no		4	NA	NA	NA	NA	NA	NA	NA	NA	NA	NA	NA	NA	NA	NA	NA	NA	NA	NA	NA	NA	NA	NA	NA	NA	NA	NA	NA	NA	NA	NA	yes	asian	lower	man	non.fgen	no	yes	no
decline		3.29	NA	NA	NA	NA	NA	NA	NA	NA	NA	NA	NA	NA	NA	NA	NA	NA	NA	NA	NA	NA	NA	NA	NA	NA	NA	NA	NA	NA	NA	NA	yes	white	lower	man	non.fgen	no	yes	NA
decline		4	NA	NA	NA	NA	NA	NA	NA	NA	NA	NA	NA	NA	NA	NA	NA	NA	NA	NA	NA	NA	NA	NA	NA	NA	NA	NA	NA	NA	NA	NA	yes	asian	lower	woman	non.fgen	no	sometimes	NA
yes	moderate	decline	1	0	0	1	1	1	1	1	0	0	0	1	0	0	0	1	0	1	1	0	1	1	1	1	1	1	1	1	0	0	yes	NA	lower	woman	non.fgen	yes	yes	yes
yes	mild	4	0	1	1	1	1	1	1	1	0	1	0	0	0	1	0	1	0	0	0	0	0	0	0	0	1	0	1	0	0	0	yes	latinx	upper	NA	fgen	yes	no	yes
yes	little	3.3	1	0	1	0	0	0	0	1	1	0	0	0	0	1	1	1	0	1	1	0	1	1	1	1	1	1	1	1	0	0	yes	latinx	lower	woman	fgen	no	yes	yes
yes	little	3.57	1	1	0	1	0	0	0	1	1	1	0	0	1	1	1	1	1	0	1	1	0	0	1	0	1	0	0	0	0	0	yes	latinx	upper	man	non.fgen	no	sometimes	yes
yes	moderate	3.9	1	1	1	1	1	1	1	1	1	0	0	0	0	1	1	1	1	1	1	1	1	1	1	1	1	1	1	1	0	0	yes	asian	lower	man	fgen	no	sometimes	yes
decline		4	NA	NA	NA	NA	NA	NA	NA	NA	NA	NA	NA	NA	NA	NA	NA	NA	NA	NA	NA	NA	NA	NA	NA	NA	NA	NA	NA	NA	NA	NA	yes	white	upper	woman	fgen	no	yes	NA
yes	moderate	3.2	1	1	1	0	1	1	0	1	1	0	0	0	1	1	1	1	1	1	0	0	0	0	0	0	0	1	0	1	0	0	yes	latinx	lower	woman	fgen	no	no	yes
yes	moderate	3.78	1	1	1	1	1	1	1	1	0	1	0	0	1	0	0	1	1	1	1	1	1	0	0	0	1	1	1	1	0	0	yes	asian	lower	woman	non.fgen	yes	sometimes	yes
yes	mild	3.2	0	1	0	1	1	1	1	1	1	0	0	0	0	1	0	1	1	0	1	1	1	1	1	1	1	1	1	1	0	0	yes	NA	lower	woman	non.fgen	no	yes	yes
no		4	NA	NA	NA	NA	NA	NA	NA	NA	NA	NA	NA	NA	NA	NA	NA	NA	NA	NA	NA	NA	NA	NA	NA	NA	NA	NA	NA	NA	NA	NA	yes	white	lower	woman	non.fgen	no	yes	no
yes	severe	3.8	1	0	1	1	1	1	1	1	1	0	0	0	0	1	1	0	1	1	0	1	1	1	1	1	1	1	1	1	0	0	yes	white	upper	woman	fgen	no	sometimes	yes
yes	mild	3.29	0	1	0	0	0	0	0	1	1	0	0	0	0	1	1	1	0	0	0	1	1	0	1	0	1	1	1	1	0	0	yes	latinx	lower	woman	fgen	no	yes	yes
yes	moderate	4	0	1	0	0	1	1	1	1	0	0	0	0	0	1	1	0	0	0	0	1	0	0	0	0	1	1	0	0	0	0	yes	latinx	upper	woman	fgen	no	yes	yes
yes	moderate	3.34	0	1	1	1	1	1	1	1	0	0	0	0	0	1	0	1	0	0	0	0	0	0	0	0	1	0	0	0	0	0	yes	asian	upper	woman	fgen	no	yes	yes
no		decline	NA	NA	NA	NA	NA	NA	NA	NA	NA	NA	NA	NA	NA	NA	NA	NA	NA	NA	NA	NA	NA	NA	NA	NA	NA	NA	NA	NA	NA	NA	yes	latinx	upper	woman	NA	no	yes	no
yes	little	3.5	0	0	1	1	0	0	0	0	0	0	0	0	0	0	0	1	0	1	1	1	1	0	0	0	1	1	0	1	0	0	yes	white	lower	woman	fgen	no	sometimes	yes
no		3.5	NA	NA	NA	NA	NA	NA	NA	NA	NA	NA	NA	NA	NA	NA	NA	NA	NA	NA	NA	NA	NA	NA	NA	NA	NA	NA	NA	NA	NA	NA	yes	latinx	lower	woman	fgen	no	yes	no
no		3.8	NA	NA	NA	NA	NA	NA	NA	NA	NA	NA	NA	NA	NA	NA	NA	NA	NA	NA	NA	NA	NA	NA	NA	NA	NA	NA	NA	NA	NA	NA	yes	white	lower	woman	non.fgen	no	no	no
decline		3.2	NA	NA	NA	NA	NA	NA	NA	NA	NA	NA	NA	NA	NA	NA	NA	NA	NA	NA	NA	NA	NA	NA	NA	NA	NA	NA	NA	NA	NA	NA	yes	black	upper	woman	fgen	no	yes	NA
yes	moderate	3.25	0	1	0	1	1	1	1	1	0	0	0	0	0	0	0	1	1	0	0	0	0	0	0	0	1	1	0	0	0	0	yes	white	upper	woman	fgen	no	yes	yes
yes	little	decline	0	0	0	0	0	0	0	0	0	0	1	0	0	0	0	0	0	0	0	0	0	0	0	0	0	0	0	0	1	0	yes	black	upper	woman	non.fgen	no	no	yes
yes	moderate	3.7	1	1	1	1	1	1	1	1	1	1	0	0	0	0	1	1	1	1	1	1	1	0	1	0	1	1	1	1	0	0	yes	white	lower	woman	non.fgen	yes	yes	yes
decline		3.4	NA	NA	NA	NA	NA	NA	NA	NA	NA	NA	NA	NA	NA	NA	NA	NA	NA	NA	NA	NA	NA	NA	NA	NA	NA	NA	NA	NA	NA	NA	yes	white	lower	man	fgen	no	sometimes	NA
decline		2.58	NA	NA	NA	NA	NA	NA	NA	NA	NA	NA	NA	NA	NA	NA	NA	NA	NA	NA	NA	NA	NA	NA	NA	NA	NA	NA	NA	NA	NA	NA	yes	asian	lower	woman	fgen	no	sometimes	NA
no		2.7	NA	NA	NA	NA	NA	NA	NA	NA	NA	NA	NA	NA	NA	NA	NA	NA	NA	NA	NA	NA	NA	NA	NA	NA	NA	NA	NA	NA	NA	NA	yes	latinx	lower	man	fgen	yes	sometimes	no
yes	mild	3.4	0	1	1	1	1	1	1	1	1	1	0	0	0	1	1	1	1	1	0	0	0	0	0	0	0	0	0	0	0	0	yes	white	upper	woman	non.fgen	no	yes	yes
decline		3.39	NA	NA	NA	NA	NA	NA	NA	NA	NA	NA	NA	NA	NA	NA	NA	NA	NA	NA	NA	NA	NA	NA	NA	NA	NA	NA	NA	NA	NA	NA	yes	NA	upper	woman	non.fgen	no	yes	NA
yes	little	3.2	0	0	1	1	0	1	1	0	1	0	0	0	0	0	1	0	1	1	1	1	1	1	1	1	0	1	1	1	0	0	yes	white	lower	woman	non.fgen	no	yes	yes
yes	moderate	4	0	0	0	0	0	1	0	1	0	0	0	0	0	0	1	0	0	0	0	0	0	0	1	0	0	0	1	0	0	0	yes	NA	lower	woman	fgen	yes	yes	yes
yes	severe	2.97	1	1	0	1	1	1	0	1	0	1	0	0	1	1	1	1	1	0	0	0	0	0	0	0	1	1	0	0	0	0	yes	white	lower	woman	non.fgen	yes	sometimes	yes
no		3	NA	NA	NA	NA	NA	NA	NA	NA	NA	NA	NA	NA	NA	NA	NA	NA	NA	NA	NA	NA	NA	NA	NA	NA	NA	NA	NA	NA	NA	NA	yes	NA	lower	woman	NA	no	NA	no
yes	little	4	0	0	1	0	0	1	1	0	0	0	0	0	0	0	0	0	0	0	0	0	1	1	0	0	1	1	0	0	0	0	no	asian	lower	man	non.fgen	no	yes	yes
yes	moderate	3.86	0	1	1	1	0	1	1	1	0	1	0	0	0	0	1	1	1	1	0	0	0	0	0	0	1	1	1	1	0	0	yes	white	lower	NA	non.fgen	yes	yes	yes
yes	moderate	3.2	0	0	1	0	0	0	0	0	1	0	0	0	0	1	0	1	1	0	0	0	0	0	0	0	0	1	1	0	0	0	yes	asian	upper	woman	non.fgen	no	sometimes	yes
yes	mild	3.09	1	0	1	0	0	0	0	0	1	0	0	0	0	0	1	0	1	1	0	0	0	0	0	0	1	1	0	1	0	0	yes	white	upper	woman	fgen	no	no	yes
yes	mild	4	1	0	0	0	0	0	0	0	0	1	0	0	1	0	1	0	0	1	0	0	0	0	0	0	0	0	1	1	0	1	yes	white	lower	woman	fgen	NA	sometimes	yes
decline		3.94	NA	NA	NA	NA	NA	NA	NA	NA	NA	NA	NA	NA	NA	NA	NA	NA	NA	NA	NA	NA	NA	NA	NA	NA	NA	NA	NA	NA	NA	NA	yes	NA	lower	woman	fgen	no	yes	NA
yes	moderate	3.13	0	1	1	0	0	0	0	0	1	0	0	0	0	0	0	1	1	1	1	1	1	1	0	0	1	1	1	1	0	0	yes	white	upper	woman	non.fgen	yes	yes	yes
yes	mild	4	0	0	1	0	0	0	1	1	1	1	0	0	1	1	0	0	0	0	0	0	0	0	0	0	1	1	0	0	0	0	yes	asian	lower	woman	non.fgen	no	sometimes	yes
yes	moderate	4	1	1	1	1	1	1	1	1	1	0	0	0	0	1	1	1	1	1	0	0	0	0	0	0	0	0	0	0	0	0	yes	white	upper	woman	non.fgen	no	sometimes	yes
decline		4	NA	NA	NA	NA	NA	NA	NA	NA	NA	NA	NA	NA	NA	NA	NA	NA	NA	NA	NA	NA	NA	NA	NA	NA	NA	NA	NA	NA	NA	NA	yes	asian	lower	woman	non.fgen	no	yes	NA
no		3.84	NA	NA	NA	NA	NA	NA	NA	NA	NA	NA	NA	NA	NA	NA	NA	NA	NA	NA	NA	NA	NA	NA	NA	NA	NA	NA	NA	NA	NA	NA	yes	white	lower	man	non.fgen	no	yes	no
decline		4	NA	NA	NA	NA	NA	NA	NA	NA	NA	NA	NA	NA	NA	NA	NA	NA	NA	NA	NA	NA	NA	NA	NA	NA	NA	NA	NA	NA	NA	NA	yes	white	lower	man	non.fgen	no	yes	NA
decline		1.47	NA	NA	NA	NA	NA	NA	NA	NA	NA	NA	NA	NA	NA	NA	NA	NA	NA	NA	NA	NA	NA	NA	NA	NA	NA	NA	NA	NA	NA	NA	yes	black	lower	woman	non.fgen	no	yes	NA
yes	moderate	3.55	0	1	1	1	1	1	1	1	1	0	0	0	0	1	1	1	0	0	0	0	0	0	0	0	0	1	1	0	0	0	yes	white	upper	man	non.fgen	no	yes	yes
no		3.75	NA	NA	NA	NA	NA	NA	NA	NA	NA	NA	NA	NA	NA	NA	NA	NA	NA	NA	NA	NA	NA	NA	NA	NA	NA	NA	NA	NA	NA	NA	yes	asian	lower	woman	non.fgen	NA	yes	no
decline		3.86	NA	NA	NA	NA	NA	NA	NA	NA	NA	NA	NA	NA	NA	NA	NA	NA	NA	NA	NA	NA	NA	NA	NA	NA	NA	NA	NA	NA	NA	NA	yes	black	lower	woman	non.fgen	NA	yes	NA
no		3.69	NA	NA	NA	NA	NA	NA	NA	NA	NA	NA	NA	NA	NA	NA	NA	NA	NA	NA	NA	NA	NA	NA	NA	NA	NA	NA	NA	NA	NA	NA	yes	white	upper	woman	non.fgen	no	yes	no
no		4	NA	NA	NA	NA	NA	NA	NA	NA	NA	NA	NA	NA	NA	NA	NA	NA	NA	NA	NA	NA	NA	NA	NA	NA	NA	NA	NA	NA	NA	NA	yes	latinx	lower	man	non.fgen	yes	yes	no
no		3.6	NA	NA	NA	NA	NA	NA	NA	NA	NA	NA	NA	NA	NA	NA	NA	NA	NA	NA	NA	NA	NA	NA	NA	NA	NA	NA	NA	NA	NA	NA	yes	white	lower	woman	non.fgen	no	sometimes	no
yes	severe	2.7	1	1	1	1	1	1	1	1	1	1	0	0	1	1	1	1	1	0	0	0	0	0	0	0	0	1	1	1	0	0	yes	white	lower	woman	fgen	yes	sometimes	yes
yes	mild	3	1	0	1	0	0	0	0	1	0	0	0	0	0	1	1	0	1	1	1	0	1	1	1	0	0	0	0	1	0	0	yes	NA	upper	man	fgen	no	yes	yes
yes	moderate	3.1	0	1	0	1	1	1	1	1	0	1	0	0	0	0	0	0	0	0	1	1	1	1	1	1	0	0	1	0	0	0	yes	NA	lower	man	fgen	no	yes	yes
no		3.5	NA	NA	NA	NA	NA	NA	NA	NA	NA	NA	NA	NA	NA	NA	NA	NA	NA	NA	NA	NA	NA	NA	NA	NA	NA	NA	NA	NA	NA	NA	yes	asian	lower	man	non.fgen	no	yes	no
yes	mild	4	0	1	1	0	1	0	1	0	0	0	0	0	0	0	1	1	1	0	0	1	0	1	0	1	0	0	0	0	0	0	yes	asian	lower	woman	non.fgen	no	yes	yes
yes	little	2.7	0	1	0	1	0	0	0	0	0	0	0	0	0	0	0	1	0	1	0	0	0	0	0	0	1	1	0	0	0	0	yes	latinx	lower	man	non.fgen	no	sometimes	yes
yes	little	2.8	0	0	0	0	0	0	0	1	0	0	0	0	0	0	0	1	0	1	0	0	1	1	1	0	1	1	1	1	0	0	yes	white	upper	woman	fgen	no	sometimes	yes
yes	moderate	3	1	1	1	1	1	1	1	1	0	1	0	0	0	0	0	1	1	1	1	0	1	1	1	1	0	0	1	0	0	0	yes	white	lower	woman	fgen	yes	sometimes	yes
no		3.9	NA	NA	NA	NA	NA	NA	NA	NA	NA	NA	NA	NA	NA	NA	NA	NA	NA	NA	NA	NA	NA	NA	NA	NA	NA	NA	NA	NA	NA	NA	yes	asian	upper	woman	non.fgen	no	yes	no
no		3.64	NA	NA	NA	NA	NA	NA	NA	NA	NA	NA	NA	NA	NA	NA	NA	NA	NA	NA	NA	NA	NA	NA	NA	NA	NA	NA	NA	NA	NA	NA	yes	white	upper	woman	fgen	no	yes	no
yes	mild	3.79	0	0	1	0	0	0	0	1	1	1	0	0	0	1	0	1	0	0	0	1	0	0	0	0	0	1	1	1	0	0	yes	white	lower	woman	non.fgen	no	yes	yes
yes	moderate	3.8	1	0	0	1	1	1	1	0	1	1	0	0	0	1	1	0	1	1	0	1	1	1	1	1	1	0	1	1	0	0	yes	white	lower	woman	non.fgen	yes	yes	yes
no		3.8	NA	NA	NA	NA	NA	NA	NA	NA	NA	NA	NA	NA	NA	NA	NA	NA	NA	NA	NA	NA	NA	NA	NA	NA	NA	NA	NA	NA	NA	NA	no	asian	lower	woman	non.fgen	no	yes	no
no		3.8	NA	NA	NA	NA	NA	NA	NA	NA	NA	NA	NA	NA	NA	NA	NA	NA	NA	NA	NA	NA	NA	NA	NA	NA	NA	NA	NA	NA	NA	NA	no	asian	lower	woman	non.fgen	no	yes	no
yes	moderate	4	1	1	1	0	1	1	1	0	1	1	0	0	1	0	1	0	1	1	0	0	0	0	0	0	1	1	1	1	0	0	no	asian	lower	woman	non.fgen	no	yes	yes
decline		2.9	NA	NA	NA	NA	NA	NA	NA	NA	NA	NA	NA	NA	NA	NA	NA	NA	NA	NA	NA	NA	NA	NA	NA	NA	NA	NA	NA	NA	NA	NA	yes	white	lower	woman	fgen	no	sometimes	NA
no		3.6	NA	NA	NA	NA	NA	NA	NA	NA	NA	NA	NA	NA	NA	NA	NA	NA	NA	NA	NA	NA	NA	NA	NA	NA	NA	NA	NA	NA	NA	NA	yes	white	lower	man	non.fgen	no	yes	no
no		3.39	NA	NA	NA	NA	NA	NA	NA	NA	NA	NA	NA	NA	NA	NA	NA	NA	NA	NA	NA	NA	NA	NA	NA	NA	NA	NA	NA	NA	NA	NA	yes	latinx	upper	woman	non.fgen	no	sometimes	no
yes	moderate	2.64	NA	NA	NA	NA	NA	NA	NA	NA	NA	NA	NA	NA	NA	NA	NA	NA	NA	0	0	0	0	0	0	0	0	0	1	0	0	0	no	black	upper	man	non.fgen	no	sometimes	yes
yes	little	4	0	0	0	0	0	0	1	0	0	0	0	0	0	0	0	0	0	0	0	0	1	1	1	1	1	1	1	1	0	0	yes	white	upper	woman	non.fgen	no	yes	yes
no		3	NA	NA	NA	NA	NA	NA	NA	NA	NA	NA	NA	NA	NA	NA	NA	NA	NA	NA	NA	NA	NA	NA	NA	NA	NA	NA	NA	NA	NA	NA	yes	white	upper	man	fgen	no	yes	no
no		3.7	NA	NA	NA	NA	NA	NA	NA	NA	NA	NA	NA	NA	NA	NA	NA	NA	NA	NA	NA	NA	NA	NA	NA	NA	NA	NA	NA	NA	NA	NA	yes	white	lower	woman	non.fgen	no	sometimes	no
yes	moderate	3.56	1	0	0	0	1	1	1	0	1	0	0	0	0	0	1	1	0	0	0	0	1	0	0	0	1	1	1	1	0	0	yes	latinx	lower	woman	non.fgen	yes	sometimes	yes
no		3.64	NA	NA	NA	NA	NA	NA	NA	NA	NA	NA	NA	NA	NA	NA	NA	NA	NA	NA	NA	NA	NA	NA	NA	NA	NA	NA	NA	NA	NA	NA	yes	white	lower	woman	non.fgen	no	yes	no
decline		2.89	NA	NA	NA	NA	NA	NA	NA	NA	NA	NA	NA	NA	NA	NA	NA	NA	NA	NA	NA	NA	NA	NA	NA	NA	NA	NA	NA	NA	NA	NA	yes	latinx	upper	man	fgen	yes	yes	NA
yes	little	3.8	1	0	1	1	1	0	0	1	1	0	0	0	1	1	1	1	0	0	1	1	1	1	0	0	1	0	1	1	0	0	yes	latinx	lower	woman	fgen	no	sometimes	yes
no		4	NA	NA	NA	NA	NA	NA	NA	NA	NA	NA	NA	NA	NA	NA	NA	NA	NA	NA	NA	NA	NA	NA	NA	NA	NA	NA	NA	NA	NA	NA	no	asian	upper	man	non.fgen	no	yes	no
no		3.5	NA	NA	NA	NA	NA	NA	NA	NA	NA	NA	NA	NA	NA	NA	NA	NA	NA	NA	NA	NA	NA	NA	NA	NA	NA	NA	NA	NA	NA	NA	yes	latinx	upper	man	fgen	no	yes	no
no		3.18	NA	NA	NA	NA	NA	NA	NA	NA	NA	NA	NA	NA	NA	NA	NA	NA	NA	NA	NA	NA	NA	NA	NA	NA	NA	NA	NA	NA	NA	NA	yes	NA	lower	man	fgen	no	yes	no
no		3.63	NA	NA	NA	NA	NA	NA	NA	NA	NA	NA	NA	NA	NA	NA	NA	NA	NA	NA	NA	NA	NA	NA	NA	NA	NA	NA	NA	NA	NA	NA	yes	white	upper	woman	non.fgen	no	sometimes	no
yes	mild	4	0	0	1	0	0	1	0	0	0	0	0	0	0	0	1	0	0	1	1	1	0	0	0	0	1	1	1	1	0	0	yes	white	upper	woman	fgen	no	yes	yes
no		3.91	NA	NA	NA	NA	NA	NA	NA	NA	NA	NA	NA	NA	NA	NA	NA	NA	NA	NA	NA	NA	NA	NA	NA	NA	NA	NA	NA	NA	NA	NA	yes	NA	upper	woman	non.fgen	no	yes	no
no		3.38	NA	NA	NA	NA	NA	NA	NA	NA	NA	NA	NA	NA	NA	NA	NA	NA	NA	NA	NA	NA	NA	NA	NA	NA	NA	NA	NA	NA	NA	NA	yes	latinx	lower	woman	non.fgen	yes	yes	no
no		4	NA	NA	NA	NA	NA	NA	NA	NA	NA	NA	NA	NA	NA	NA	NA	NA	NA	NA	NA	NA	NA	NA	NA	NA	NA	NA	NA	NA	NA	NA	yes	white	lower	woman	non.fgen	no	yes	no
no		3.6	NA	NA	NA	NA	NA	NA	NA	NA	NA	NA	NA	NA	NA	NA	NA	NA	NA	NA	NA	NA	NA	NA	NA	NA	NA	NA	NA	NA	NA	NA	yes	latinx	lower	man	fgen	no	sometimes	no
no		4	NA	NA	NA	NA	NA	NA	NA	NA	NA	NA	NA	NA	NA	NA	NA	NA	NA	NA	NA	NA	NA	NA	NA	NA	NA	NA	NA	NA	NA	NA	yes	latinx	lower	woman	fgen	no	yes	no
yes	mild	4	1	1	0	1	0	1	0	0	0	0	0	0	0	0	1	1	1	1	1	1	1	0	1	0	1	1	1	1	0	0	yes	white	lower	woman	fgen	no	no	yes
yes	moderate	3.6	1	0	1	0	1	0	0	1	0	0	0	0	0	1	1	1	1	1	0	1	1	0	0	0	1	1	1	1	0	0	yes	latinx	lower	woman	fgen	NA	sometimes	yes
yes	mild	4	0	1	0	0	0	0	0	0	1	0	0	0	0	1	1	0	0	0	0	0	0	0	0	0	0	0	0	0	1	0	yes	white	lower	man	non.fgen	no	no	yes
no		3.5	NA	NA	NA	NA	NA	NA	NA	NA	NA	NA	NA	NA	NA	NA	NA	NA	NA	NA	NA	NA	NA	NA	NA	NA	NA	NA	NA	NA	NA	NA	yes	white	upper	woman	non.fgen	no	yes	no
yes	severe	3.68	1	1	1	0	1	1	1	1	1	1	0	0	1	1	1	1	1	1	1	1	1	1	1	1	1	0	1	0	0	0	yes	white	upper	woman	fgen	no	sometimes	yes
yes	moderate	4	1	0	1	0	1	1	1	0	1	0	0	0	0	1	1	0	0	0	0	0	0	0	0	0	0	1	1	0	0	0	yes	NA	upper	man	fgen	yes	no	yes
yes	moderate	4	0	1	0	1	1	1	1	0	1	0	0	0	0	0	0	1	1	0	0	0	0	0	0	0	1	1	0	0	0	0	yes	asian	lower	woman	non.fgen	no	yes	yes
yes	mild	3.4	0	0	0	0	0	0	0	0	0	0	0	0	0	0	1	0	0	0	0	1	1	1	0	1	1	1	1	0	0	0	yes	latinx	lower	man	fgen	yes	yes	yes
yes	little	4	0	0	1	0	0	0	1	1	0	0	0	0	0	0	0	0	0	1	0	0	1	1	1	1	1	1	1	0	0	0	yes	NA	lower	woman	non.fgen	no	yes	yes
yes	moderate	3.5	0	0	1	1	1	1	1	1	1	1	0	1	0	1	1	0	1	1	0	0	1	0	1	1	1	0	0	0	0	0	yes	white	upper	woman	non.fgen	yes	no	yes
no		4	NA	NA	NA	NA	NA	NA	NA	NA	NA	NA	NA	NA	NA	NA	NA	NA	NA	NA	NA	NA	NA	NA	NA	NA	NA	NA	NA	NA	NA	NA	yes	white	lower	man	non.fgen	no	yes	no
yes	mild	4	0	1	0	1	1	1	1	0	0	0	0	0	0	1	1	1	1	0	0	0	0	0	0	0	0	1	1	1	0	0	yes	asian	lower	man	fgen	yes	yes	yes
yes	moderate	2.95	1	0	1	0	0	0	1	0	1	0	0	0	0	1	1	0	1	1	0	0	0	0	0	0	1	1	0	1	0	0	yes	white	lower	woman	fgen	yes	yes	yes
yes	moderate	4	1	0	0	1	1	0	1	1	1	0	0	0	0	1	1	1	0	0	1	1	1	1	0	0	1	1	1	1	0	0	yes	white	lower	woman	non.fgen	no	yes	yes
yes	mild	3.7	0	0	0	0	1	0	1	0	1	0	0	0	0	1	1	0	1	0	0	0	0	0	0	0	1	1	1	1	0	0	yes	NA	lower	woman	fgen	no	sometimes	yes
yes	moderate	3.8	1	0	1	0	0	0	0	0	1	0	0	0	0	1	1	0	1	0	1	0	0	0	0	0	0	1	1	0	0	0	yes	latinx	lower	woman	non.fgen	no	no	yes
no		3.1	NA	NA	NA	NA	NA	NA	NA	NA	NA	NA	NA	NA	NA	NA	NA	NA	NA	NA	NA	NA	NA	NA	NA	NA	NA	NA	NA	NA	NA	NA	yes	latinx	lower	man	fgen	no	NA	no
no		3.42	NA	NA	NA	NA	NA	NA	NA	NA	NA	NA	NA	NA	NA	NA	NA	NA	NA	NA	NA	NA	NA	NA	NA	NA	NA	NA	NA	NA	NA	NA	yes	white	upper	woman	non.fgen	no	sometimes	no
yes	mild	3.54	0	1	1	0	1	1	1	0	0	0	0	0	0	0	1	1	1	1	0	0	0	0	0	0	1	0	1	1	0	0	no	white	upper	woman	non.fgen	no	sometimes	yes
no		4	NA	NA	NA	NA	NA	NA	NA	NA	NA	NA	NA	NA	NA	NA	NA	NA	NA	NA	NA	NA	NA	NA	NA	NA	NA	NA	NA	NA	NA	NA	no	white	upper	woman	fgen	no	yes	no
yes	severe	3.7	1	1	1	1	1	1	1	1	1	0	0	0	0	1	1	1	0	0	0	0	0	0	0	0	0	0	0	0	1	0	no	asian	lower	woman	non.fgen	yes	yes	yes
yes	mild	3.7	0	1	1	1	1	1	1	1	1	0	0	0	1	1	1	0	0	1	0	0	0	0	0	0	0	1	1	1	0	0	no	white	upper	woman	fgen	no	yes	yes
no		3.3	NA	NA	NA	NA	NA	NA	NA	NA	NA	NA	NA	NA	NA	NA	NA	NA	NA	NA	NA	NA	NA	NA	NA	NA	NA	NA	NA	NA	NA	NA	no	black	lower	man	non.fgen	no	yes	no
no		4	NA	NA	NA	NA	NA	NA	NA	NA	NA	NA	NA	NA	NA	NA	NA	NA	NA	NA	NA	NA	NA	NA	NA	NA	NA	NA	NA	NA	NA	NA	no	white	lower	woman	non.fgen	no	yes	no
yes	mild	3.6	0	1	0	1	1	1	0	0	1	1	0	0	1	0	1	1	1	0	1	1	1	1	1	0	1	1	1	1	0	1	no	white	upper	woman	fgen	no	yes	yes
yes	severe	4	0	1	0	0	0	1	0	1	1	0	0	0	0	0	1	1	0	0	0	0	0	0	0	0	0	0	0	0	1	0	no	white	lower	woman	fgen	no	yes	yes
no		3.85	NA	NA	NA	NA	NA	NA	NA	NA	NA	NA	NA	NA	NA	NA	NA	NA	NA	NA	NA	NA	NA	NA	NA	NA	NA	NA	NA	NA	NA	NA	no	white	upper	woman	fgen	no	sometimes	no
decline		3.2	NA	NA	NA	NA	NA	NA	NA	NA	NA	NA	NA	NA	NA	NA	NA	NA	NA	NA	NA	NA	NA	NA	NA	NA	NA	NA	NA	NA	NA	NA	no	NA	lower	man	non.fgen	no	yes	NA
yes	little	2.55	0	0	0	1	0	0	0	1	1	0	0	0	1	0	1	0	0	0	1	0	0	0	1	0	1	1	1	1	0	0	yes	white	upper	man	fgen	no	sometimes	yes
yes	mild	3.8	0	1	0	1	0	1	0	0	0	0	0	0	0	0	1	1	0	1	1	1	1	1	1	1	1	1	1	1	0	0	yes	white	upper	woman	fgen	no	sometimes	yes
yes	moderate	2.5	1	1	1	0	1	1	1	1	0	0	0	0	1	1	1	1	1	0	0	0	0	0	0	0	0	1	0	0	0	0	yes	NA	lower	woman	non.fgen	no	no	yes
no		3.25	NA	NA	NA	NA	NA	NA	NA	NA	NA	NA	NA	NA	NA	NA	NA	NA	NA	NA	NA	NA	NA	NA	NA	NA	NA	NA	NA	NA	NA	NA	yes	NA	lower	man	fgen	no	sometimes	no
yes	severe	4	1	1	0	1	1	1	1	1	1	1	0	0	0	0	1	1	0	1	0	1	0	0	0	0	1	1	1	1	0	0	yes	white	upper	woman	fgen	yes	yes	yes
no		3.65	NA	NA	NA	NA	NA	NA	NA	NA	NA	NA	NA	NA	NA	NA	NA	NA	NA	NA	NA	NA	NA	NA	NA	NA	NA	NA	NA	NA	NA	NA	yes	white	upper	woman	non.fgen	no	yes	no
yes	moderate	4	0	1	1	0	0	1	1	0	0	0	0	0	0	0	0	0	0	1	1	1	1	1	1	1	1	0	1	1	0	0	yes	white	lower	NA	non.fgen	yes	yes	yes
yes	severe	3.43	0	1	1	0	1	0	0	1	1	0	0	0	0	1	1	1	1	1	1	1	1	1	1	0	1	0	1	1	0	0	yes	white	upper	woman	fgen	no	no	yes
yes	mild	3.77	0	0	0	0	0	0	0	0	0	0	1	0	0	0	0	0	0	0	0	0	0	0	0	0	1	0	1	1	0	0	yes	NA	lower	woman	non.fgen	no	yes	yes
yes	mild	3.82	1	1	1	1	1	1	0	1	1	1	0	0	0	1	1	1	1	1	1	1	1	0	0	0	1	1	1	1	0	0	yes	latinx	lower	woman	fgen	yes	no	yes
yes	moderate	3.99	1	1	1	0	0	1	1	1	0	1	0	0	0	1	1	1	1	1	0	0	0	0	0	0	1	1	1	1	0	0	yes	white	lower	woman	non.fgen	yes	yes	yes
yes	mild	4	0	0	0	0	0	1	1	0	0	0	0	0	1	0	1	0	1	1	0	0	0	0	0	1	0	0	1	1	0	0	yes	asian	lower	woman	non.fgen	no	yes	yes
decline		4	NA	NA	NA	NA	NA	NA	NA	NA	NA	NA	NA	NA	NA	NA	NA	NA	NA	NA	NA	NA	NA	NA	NA	NA	NA	NA	NA	NA	NA	NA	yes	latinx	upper	woman	fgen	no	no	NA
no		3.75	NA	NA	NA	NA	NA	NA	NA	NA	NA	NA	NA	NA	NA	NA	NA	NA	NA	NA	NA	NA	NA	NA	NA	NA	NA	NA	NA	NA	NA	NA	yes	latinx	upper	man	non.fgen	no	yes	no
no		3.54	NA	NA	NA	NA	NA	NA	NA	NA	NA	NA	NA	NA	NA	NA	NA	NA	NA	NA	NA	NA	NA	NA	NA	NA	NA	NA	NA	NA	NA	NA	yes	latinx	upper	man	fgen	no	yes	no
no		2.9	NA	NA	NA	NA	NA	NA	NA	NA	NA	NA	NA	NA	NA	NA	NA	NA	NA	NA	NA	NA	NA	NA	NA	NA	NA	NA	NA	NA	NA	NA	yes	white	upper	woman	fgen	no	sometimes	no
yes	mild	3.4	0	0	0	0	1	0	1	1	0	0	0	0	1	0	0	1	1	1	1	0	0	1	0	1	1	1	1	1	0	0	yes	latinx	upper	woman	fgen	no	sometimes	yes
yes	severe	2.7	1	1	1	1	1	1	1	1	1	1	0	0	0	1	1	1	1	1	0	0	0	0	0	0	0	0	0	1	0	0	yes	NA	upper	woman	fgen	no	sometimes	yes
yes	moderate	3.6	0	0	0	0	0	0	1	1	0	1	0	0	0	0	0	0	0	1	0	0	0	0	0	0	1	1	1	0	0	0	yes	white	lower	man	non.fgen	no	no	yes
no		2.1	NA	NA	NA	NA	NA	NA	NA	NA	NA	NA	NA	NA	NA	NA	NA	NA	NA	NA	NA	NA	NA	NA	NA	NA	NA	NA	NA	NA	NA	NA	yes	white	upper	man	fgen	no	sometimes	no
yes	little	2.93	0	1	0	1	1	0	0	0	1	0	0	0	0	1	0	0	1	1	1	1	1	1	1	1	1	1	1	1	0	0	yes	white	upper	woman	fgen	yes	no	yes
yes	mild	3.5	0	0	0	0	1	0	1	1	0	1	0	0	1	0	0	0	1	0	0	0	0	0	1	1	1	0	1	0	0	0	yes	white	upper	woman	non.fgen	no	yes	yes
yes	moderate	3.5	0	1	1	0	0	1	1	0	1	0	0	0	0	0	0	0	0	1	0	1	0	0	0	0	1	1	1	0	0	0	yes	white	upper	woman	non.fgen	no	no	yes
no		3.6	NA	NA	NA	NA	NA	NA	NA	NA	NA	NA	NA	NA	NA	NA	NA	NA	NA	NA	NA	NA	NA	NA	NA	NA	NA	NA	NA	NA	NA	NA	yes	white	upper	woman	non.fgen	no	sometimes	no
yes	moderate	3.4	0	0	1	1	1	1	1	1	0	0	0	0	0	0	0	1	0	1	0	0	0	0	0	0	1	1	1	1	0	0	yes	latinx	upper	woman	non.fgen	no	sometimes	yes
yes	severe	2.68	1	1	1	0	1	1	1	1	1	1	0	0	1	1	1	0	1	1	1	1	0	0	0	0	1	0	1	1	0	0	yes	black	upper	woman	non.fgen	no	sometimes	yes
no		3.61	NA	NA	NA	NA	NA	NA	NA	NA	NA	NA	NA	NA	NA	NA	NA	NA	NA	NA	NA	NA	NA	NA	NA	NA	NA	NA	NA	NA	NA	NA	yes	latinx	upper	woman	non.fgen	no	yes	no
yes	mild	3.57	0	0	1	0	0	0	0	1	1	1	0	0	0	0	0	1	0	0	0	0	0	0	0	0	0	0	0	0	1	0	yes	white	upper	woman	non.fgen	no	yes	yes
yes	mild	4	1	0	0	0	0	0	1	0	0	0	0	0	0	0	0	0	1	1	0	0	0	0	0	0	1	1	0	1	0	0	yes	white	upper	woman	non.fgen	no	yes	yes
yes	mild	4	1	0	1	0	1	1	1	1	1	0	0	0	0	1	1	0	1	1	1	1	0	0	0	0	1	0	1	1	0	0	yes	asian	upper	woman	fgen	yes	yes	yes
no		3.07	NA	NA	NA	NA	NA	NA	NA	NA	NA	NA	NA	NA	NA	NA	NA	NA	NA	NA	NA	NA	NA	NA	NA	NA	NA	NA	NA	NA	NA	NA	yes	white	upper	woman	non.fgen	no	no	no
yes	moderate	3.82	0	1	0	1	1	1	1	1	1	0	0	0	0	0	1	1	1	0	0	0	0	0	0	0	0	0	0	0	1	0	yes	NA	upper	man	non.fgen	no	yes	yes
yes	moderate	3	1	1	1	1	1	1	1	1	1	1	0	0	1	1	1	1	1	0	0	0	0	0	0	0	0	0	0	0	1	0	yes	NA	upper	woman	fgen	yes	no	yes
decline		3.39	NA	NA	NA	NA	NA	NA	NA	NA	NA	NA	NA	NA	NA	NA	NA	NA	NA	NA	NA	NA	NA	NA	NA	NA	NA	NA	NA	NA	NA	NA	yes	asian	upper	NA	fgen	yes	yes	NA
yes	moderate	3.89	0	0	0	1	0	1	0	0	1	1	0	0	1	0	1	0	0	1	0	1	1	1	0	0	1	1	1	0	0	0	yes	latinx	upper	woman	non.fgen	yes	yes	yes
no		4	NA	NA	NA	NA	NA	NA	NA	NA	NA	NA	NA	NA	NA	NA	NA	NA	NA	NA	NA	NA	NA	NA	NA	NA	NA	NA	NA	NA	NA	NA	yes	white	upper	man	non.fgen	no	yes	no
yes	severe	2.95	0	1	1	1	0	0	0	1	1	0	0	0	0	0	1	0	0	0	0	0	0	0	0	0	0	1	1	1	0	0	yes	NA	upper	woman	fgen	yes	yes	yes
no		3.22	NA	NA	NA	NA	NA	NA	NA	NA	NA	NA	NA	NA	NA	NA	NA	NA	NA	NA	NA	NA	NA	NA	NA	NA	NA	NA	NA	NA	NA	NA	yes	latinx	upper	man	non.fgen	no	sometimes	no
no		2.74	NA	NA	NA	NA	NA	NA	NA	NA	NA	NA	NA	NA	NA	NA	NA	NA	NA	NA	NA	NA	NA	NA	NA	NA	NA	NA	NA	NA	NA	NA	yes	NA	upper	woman	non.fgen	no	sometimes	no
yes	mild	3.65	0	1	1	1	1	1	0	0	0	0	0	0	0	0	1	1	1	1	1	1	1	1	1	1	0	1	1	1	0	0	yes	white	upper	woman	fgen	no	sometimes	yes
yes	moderate	3.4	0	0	0	0	0	1	0	1	0	0	0	0	1	0	0	0	0	0	0	0	0	0	0	0	0	0	0	0	1	0	yes	white	lower	man	fgen	no	yes	yes
no		4	NA	NA	NA	NA	NA	NA	NA	NA	NA	NA	NA	NA	NA	NA	NA	NA	NA	NA	NA	NA	NA	NA	NA	NA	NA	NA	NA	NA	NA	NA	yes	NA	upper	man	non.fgen	no	yes	no
no		3.86	NA	NA	NA	NA	NA	NA	NA	NA	NA	NA	NA	NA	NA	NA	NA	NA	NA	NA	NA	NA	NA	NA	NA	NA	NA	NA	NA	NA	NA	NA	yes	asian	upper	man	non.fgen	no	sometimes	no
yes	moderate	3.75	1	0	1	1	0	0	0	1	1	0	0	0	0	1	0	0	0	0	0	0	0	0	0	0	0	0	1	0	0	0	yes	white	upper	man	non.fgen	no	yes	yes
no		2.8	NA	NA	NA	NA	NA	NA	NA	NA	NA	NA	NA	NA	NA	NA	NA	NA	NA	NA	NA	NA	NA	NA	NA	NA	NA	NA	NA	NA	NA	NA	yes	white	upper	woman	fgen	no	sometimes	no
[truncated: 176 more rows]
